# Supplementary material for: Development of a High-Density SNP-Based Linkage Map and Detection of QTL for β-Glucans, Protein Content, Grain Yield per Spike and Heading Time in Durum Wheat
Source: Int J Mol Sci. 2017 Jun 21;18(6):1329. doi: 10.3390/ijms18061329 (PMC5486150; doi:10.3390/ijms18061329)
Supplement: Supplementary file 1 [file ijms-18-01329-s001.zip]

Archive with 1 entries (1 files):
- ijms-199275-r1-supplementary.xlsx
