# Supplementary material for: Development of a High-Density SNP-Based Linkage Map and Detection of QTL for β-Glucans, Protein Content, Grain Yield per Spike and Heading Time in Durum Wheat
Source: Int J Mol Sci. 2017 Jun 21;18(6):1329. doi: 10.3390/ijms18061329 (PMC5486150; doi:10.3390/ijms18061329)
Supplement: Supplementary file 1 [file ijms-18-01329-s001.zip › ijms-199275-r1-supplementary.xlsx]

## Sheet: DxA map
Table S1 - Summary of data obtained for all the markers: assignment to linkage groups and position on the durum linkage map Duilio x Avonlea
SNP Index	Locus name	Locus code	Linkage Group	Cumulative distance cM
1	IWA7505	wsnp_Ku_rep_c71909_71634013	1A_1	-0.013
2	IWA393	wsnp_BE605063A_Ta_2_3	1A_1	-0.011
3	IWB68482	Tdurum_contig15970_607	1A_1	-0.01
4	IWB69365	Tdurum_contig27881_275	1A_1	-0.008
5	IWB71632	Tdurum_contig45671_799	1A_1	-0.007
6	IWA392	wsnp_BE605063A_Ta_2_2	1A_1	-0.002
7	IWB70102	Tdurum_contig30751_333	1A_1	0
8	IWA357	wsnp_BE585780A_Ta_2_2	1A_1	0
9	IWB73513	Tdurum_contig81558_272	1A_1	0
10	IWB73512	Tdurum_contig81558_113	1A_1	0
11	IWB69366	Tdurum_contig27881_413	1A_1	0.002
12	IWB50790	Ra_c10580_1629	1A_1	0.269
13	IWB58586	RAC875_c49760_107	1A_1	0.269
14	IWB46887	Kukri_c609_328	1A_1	0.269
15	IWB59957	RAC875_c65515_283	1A_1	0.275
16	IWB31862	GENE-0405_237	1A_1	0.275
17	IWB3618	BobWhite_c478_1386	1A_1	0.334
18	IWA2651	wsnp_Ex_c2178_4086161	1A_1	0.402
19	IWB71415	Tdurum_contig43360_1381	1A_1	0.42
20	IWB57739	RAC875_c41581_176	1A_1	0.426
21	IWB36224	IACX7695	1A_1	0.428
22	IWB51523	Ra_c2322_174	1A_1	0.433
23	IWA8394	wsnp_RFL_Contig2808_2585736	1A_1	0.476
24	IWB6933	BS00022156_51	1A_1	0.481
25	IWB34735	IAAV3552	1A_1	0.649
26	IWA6887	wsnp_Ku_c30921_40705731	1A_1	0.66
27	IWB73214	Tdurum_contig72192_260	1A_1	0.66
28	IWB43578	Kukri_c28532_103	1A_1	0.66
29	IWB7828	BS00031200_51	1A_1	0.668
30	IWA2438	wsnp_Ex_c1959_3692097	1A_1	0.684
31	IWB51522	Ra_c2322_1067	1A_1	0.685
32	IWB71416	Tdurum_contig43360_1592	1A_1	0.692
33	IWB35639	IACX10924	1A_1	0.702
34	IWB34602	IAAV2709	1A_1	1207
35	IWB63226	RAC875_rep_c85118_294	1A_1	1546
36	IWB72311	Tdurum_contig53332_743	1A_1	1553
37	IWB15544	D_contig09975_188	1A_1	1594
38	IWB2429	BobWhite_c31155_350	1A_1	1688
39	IWB25391	Excalibur_c33881_618	1A_1	3196
40	IWB3507	BobWhite_c46349_402	1A_1	3258
41	IWB23033	Excalibur_c17872_137	1A_1	3632
42	IWB31652	GENE-0071_115	1A_1	3634
43	IWB35853	IACX2325	1A_1	3742
44	IWB66886	Tdurum_contig10996_2485	1A_1	3810
45	IWA3957	wsnp_Ex_c4605_8241260	1A_1	3942
46	IWA3956	wsnp_Ex_c4605_8240189	1A_1	3944
47	IWA3955	wsnp_Ex_c4605_8239915	1A_1	4065
48	IWB35364	IAAV7551	1A_1	4164
49	IWB72896	Tdurum_contig62552_256	1A_1	4185
50	IWB57290	RAC875_c3751_96	1A_1	4295
51	IWB72418	Tdurum_contig55009_1153	1A_1	4295
52	IWA5011	wsnp_Ex_rep_c101414_86781128	1A_1	4295
53	IWB11190	BS00081455_51	1A_1	4300
54	IWA5010	wsnp_Ex_rep_c101414_86780996	1A_1	4335
55	IWB71889	Tdurum_contig48416_335	1A_1	4336
56	IWB47404	Kukri_c67601_267	1A_1	4338
57	IWB68584	Tdurum_contig16812_256	1A_1	5939
58	IWB66378	Tdurum_contig102258_360	1A_1	6121
59	IWB65739	TA003773-0807	1A_1	8218
60	IWB71771	Tdurum_contig47183_205	1A_1	8567
61	IWB66891	Tdurum_contig11004_613	1A_1	8653
62	IWB72507	Tdurum_contig56382_747	1A_1	8771
63	IWB72800	Tdurum_contig61515_522	1A_1	8775
64	IWB72799	Tdurum_contig61515_259	1A_1	8851
65	IWB52903	RAC875_c10090_963	1A_1	8924
66	IWB70475	Tdurum_contig34019_260	1A_1	8935
67	IWB72875	Tdurum_contig622_285	1A_1	9128
68	IWB6538	BS00012210_51	1A_1	9136
69	IWB35066	IAAV5652	1A_1	9141
70	IWB71772	Tdurum_contig47183_333	1A_1	9142
71	IWB73401	Tdurum_contig76915_88	1A_1	9145
72	IWB12486	BS00110151_51	1A_1	9356
73	IWB59951	RAC875_c65431_351	1A_1	9358
74	IWB73772	Tdurum_contig9199_714	1A_1	9358
75	IWB74997	tplb0052b04_1651	1A_1	9358
76	IWB22052	Excalibur_c12215_352	1A_1	9358
77	IWB9220	BS00064197_51	1A_1	9363
78	IWB7300	BS00022870_51	1A_1	9365
79	IWB26888	Excalibur_c47654_70	1A_1	9367
80	IWB74010	Tdurum_contig97688_186	1A_1	9370
81	IWB30674	Excalibur_rep_c114535_55	1A_1	9373
82	IWB43982	Kukri_c3150_341	1A_1	9373
83	IWB10025	BS00067339_51	1A_1	9375
84	IWB38267	Ku_c11769_252	1A_1	9375
85	IWB47241	Kukri_c65511_1057	1A_1	9376
86	IWB6583	BS00013227_51	1A_1	9378
87	IWB72041	Tdurum_contig5008_556	1A_1	9381
88	IWB73155	Tdurum_contig69753_513	1A_1	9398
89	IWB72042	Tdurum_contig5008_635	1A_1	9403
90	IWB60704	RAC875_c826_2186	1A_1	9609
91	IWB53853	RAC875_c14066_452	1A_1	9999
92	IWB47651	Kukri_c7579_443	1A_1	10040
93	IWB68107	Tdurum_contig13946_329	1A_1	10498
94	IWB47933	Kukri_c82555_88	1A_1	10631
95	IWB51485	Ra_c22663_367	1A_1	10682
96	IWB68106	Tdurum_contig13946_241	1A_1	10682
97	IWB69751	Tdurum_contig29280_216	1A_1	10690
98	IWB72066	Tdurum_contig50355_685	1A_1	10699
99	IWB73417	Tdurum_contig77289_179	1A_1	10749
100	IWB72065	Tdurum_contig50355_269	1A_1	10847
101	IWA3373	wsnp_Ex_c31983_40709607	1A_1	10980
102	IWA3374	wsnp_Ex_c31983_40709866	1A_1	11112
103	IWB45602	Kukri_c46010_146	1A_1	11122
104	IWB45509	Kukri_c45123_242	1A_1	11295
105	IWB73652	Tdurum_contig8382_300	1A_1	11497
106	IWB44046	Kukri_c31964_56	1A_1	11501
107	IWB44045	Kukri_c31964_109	1A_1	11682
108	IWB68105	Tdurum_contig13937_2280	1A_1	11707
109	IWB41059	Kukri_c13593_203	1A_1	12189
110	IWB40979	Kukri_c13136_1363	1A_1	12527
111	IWB3682	BobWhite_c48591_394	1A_1	12543
112	IWB3334	BobWhite_c4384_262	1A_1	12552
113	IWB28549	Excalibur_c7026_2635	1A_1	12552
114	IWB34823	IAAV4099	1A_1	21124
115	IWA4326	wsnp_Ex_c572_1138339	1A_1	21986
116	IWB42650	Kukri_c22434_513	1A_1	22098
117	IWB35308	IAAV7203	1A_1	22106
118	IWB51724	Ra_c2895_591	1A_1	22116
119	IWA4328	wsnp_Ex_c572_1138770	1A_1	22135
120	IWA4291	wsnp_Ex_c56097_58351893	1A_1	25672
121	IWB34506	IAAV213	1A_1	25836
122	IWA2995	wsnp_Ex_c25734_34995416	1A_1	25886
123	IWA5740	wsnp_Ex_rep_c73818_71733737	1A_1	25903
124	IWA4292	wsnp_Ex_c56097_58352130	1A_1	25905
125	IWB57702	RAC875_c41275_131	1A_1	25906
126	IWB52305	Ra_c58315_265	1A_1	25907
127	IWB4741	BobWhite_rep_c49207_243	1A_1	25907
128	IWB8994	BS00063068_51	1A_1	25913
129	IWB52324	Ra_c6038_588	1A_1	25913
130	IWB7929	BS00033469_51	1A_1	25925
131	IWB55805	RAC875_c25507_551	1A_1	26858
132	IWB9607	BS00065676_51	1A_1	26859
133	IWA8070	wsnp_Ra_c7818_13376644	1A_1	26860
134	IWB40291	Kukri_c10239_2186	1A_1	26864
135	IWB34341	IAAV1225	1A_1	26864
136	IWA6835	wsnp_Ku_c2815_5317230	1A_1	26873
137	IWB44485	Kukri_c3582_87	1A_1	26873
138	IWB21564	Excalibur_c10167_1028	1A_1	26875
139	IWA2152	wsnp_Ex_c16592_25117132	1A_1	26881
140	IWB31675	GENE-0112_64	1A_1	26886
141	IWB56058	RAC875_c2734_135	1A_1	27330
142	IWB30576	Excalibur_rep_c112145_271	1A_1	27727
143	IWB64265	RFL_Contig3203_1971	1A_1	27730
144	IWB40233	Kukri_c10065_415	1A_1	27734
145	IWB5406	BobWhite_rep_c63819_182	1A_1	27740
146	IWB70213	Tdurum_contig31304_527	1A_1	27740
147	IWB7216	BS00022698_51	1A_1	27741
148	IWB6783	BS00021889_51	1A_1	27741
149	IWA5839	wsnp_JD_c13903_13781269	1A_1	27747
150	IWB57961	RAC875_c43643_176	1A_1	27752
151	IWB10679	BS00073585_51	1A_1	28096
152	IWB56592	RAC875_c31276_1128	1A_1	28111
153	IWB30746	Excalibur_rep_c66449_1588	1A_1	28113
154	IWA1594	wsnp_Ex_c12165_19452361	1A_1	28113
155	IWA7898	wsnp_Ra_c37745_45806931	1A_1	28113
156	IWB3806	BobWhite_c5356_1272	1A_1	28113
157	IWA3477	wsnp_Ex_c34344_42677360	1A_1	28113
158	IWB27052	Excalibur_c49421_443	1A_1	28114
159	IWB20856	Ex_c5192_943	1A_1	28118
160	IWA6756	wsnp_Ku_c24239_34199356	1A_1	28119
161	IWB23461	Excalibur_c20286_882	1A_1	28147
162	IWB43239	Kukri_c26093_861	1A_1	28174
163	IWA4116	wsnp_Ex_c5192_9203100	1A_1	28318
164	IWA2584	wsnp_Ex_c21193_30320134	1A_1	28635
165	IWB43096	Kukri_c25215_124	1A_1	28635
166	IWB55442	RAC875_c23081_141	1A_1	28635
167	IWB25487	Excalibur_c34697_831	1A_1	28655
168	IWB380	BobWhite_c12568_900	1A_1	28655
169	IWA2598	wsnp_Ex_c21336_30465618	1A_1	28661
170	IWA2861	wsnp_Ex_c23992_33235984	1A_1	29340
171	IWB7874	BS00032112_51	1A_1	29362
172	IWB19625	Ex_c105443_895	1A_1	29671
173	IWB67072	Tdurum_contig11412_393	1A_1	35717
174	IWB27332	Excalibur_c52725_585	1A_1	56537
175	IWB23140	Excalibur_c1845_4911	1A_1	56592
176	IWB11547	BS00088136_51	1A_1	56635
177	IWB28402	Excalibur_c65755_51	1A_1	56674
178	IWB31771	GENE-0262_431	1A_1	62294
179	IWB12454	BS00109991_51	1A_1	62467
180	IWB6995	BS00022261_51	1A_1	62679
181	IWB61925	RAC875_rep_c109970_73	1A_1	63229
182	IWB24140	Excalibur_c24356_391	1A_1	63344
183	IWA531	wsnp_BG263358A_Ta_2_3	1A_1	63455
184	IWB63334	RAC875_rep_c95460_302	1A_1	63476
185	IWB71861	Tdurum_contig48037_385	1A_1	63477
186	IWB71487	Tdurum_contig44112_1850	1A_1	63477
187	IWB14633	CAP8_c2578_452	1A_1	63477
188	IWA4080	wsnp_Ex_c5060_8985678	1A_1	63478
189	IWB11514	BS00087589_51	1A_1	63482
190	IWA8223	wsnp_RFL_Contig1109_136771	1A_1	63485
191	IWB56553	RAC875_c31031_387	1A_1	63485
192	IWB73452	Tdurum_contig79608_437	1A_1	63485
193	IWB71862	Tdurum_contig48037_499	1A_1	63485
194	IWB72585	Tdurum_contig57566_1035	1A_1	63809
195	IWB7676	BS00028146_51	1A_1	63809
196	IWB72587	Tdurum_contig57566_1755	1A_1	63811
197	IWB444	BobWhite_c13039_184	1A_1	63818
198	IWB35531	IAAV8743	1A_1	63819
199	IWB72589	Tdurum_contig57566_827	1A_1	63819
200	IWB54182	RAC875_c15918_407	1A_1	63820
201	IWB69793	Tdurum_contig29437_126	1A_1	63826
202	IWB52960	RAC875_c102343_204	1A_1	63827
203	IWB45399	Kukri_c43972_367	1A_1	63828
204	IWB72588	Tdurum_contig57566_809	1A_1	63828
205	IWB72586	Tdurum_contig57566_1653	1A_1	63828
206	IWB6517	BS00012042_51	1A_1	63832
207	IWB9455	BS00065114_51	1A_1	63891
208	IWB11161	BS00081002_51	1A_1	64410
209	IWB26708	Excalibur_c45861_189	1A_1	64520
210	IWB6984	BS00022239_51	1A_1	64539
211	IWB60140	RAC875_c6798_467	1A_1	65853
212	IWB1728	BobWhite_c23632_322	1A_1	72746
213	IWB50892	Ra_c110766_321	1A_1	73042
214	IWA145	wsnp_BE444305A_Td_2_1	1A_1	73457
215	IWB55184	RAC875_c21411_162	1A_1	73525
216	IWA8482	wsnp_RFL_Contig3542_3718200	1A_1	73569
217	IWB68917	Tdurum_contig21114_255	1A_1	73583
218	IWA3435	wsnp_Ex_c33452_41938159	1A_1	73583
219	IWB36087	IACX5994	1A_1	73583
220	IWB4042	BobWhite_c5967_537	1A_1	73657
221	IWB23855	Excalibur_c22768_963	1A_1	73680
222	IWA3434	wsnp_Ex_c33452_41938013	1A_1	73680
223	IWA6042	wsnp_JD_c3973_5044238	1A_1	73680
224	IWB35025	IAAV544	1A_1	73680
225	IWB65422	TA001600-1603	1A_1	73680
226	IWA3805	wsnp_Ex_c41953_48658353	1A_1	73697
227	IWB8121	BS00037976_51	1A_1	78924
228	IWB1971	BobWhite_c26121_373	1A_1	94090
229	IWB1403	BobWhite_c20553_568	1A_1	96110
230	IWB41243	Kukri_c14635_73	1A_1	96110
231	IWB52033	Ra_c41164_730	1A_1	96121
232	IWB30452	Excalibur_rep_c110054_341	1A_1	96200
233	IWB52277	Ra_c5683_2584	1A_1	96206
234	IWB52276	Ra_c5683_1762	1A_1	96275
235	IWB37168	JD_c20553_448	1A_1	96385
236	IWB62509	RAC875_rep_c119761_111	1A_1	96394
237	IWA7428	wsnp_Ku_rep_c109724_94227136	1A_1	116830
238	IWB51933	Ra_c364_50	1A_1	120177
239	IWB3034	BobWhite_c39092_629	1A_1	120272
240	IWA3409	wsnp_Ex_c3264_6017750	1A_1	132208
241	IWB4244	BobWhite_c6820_199	1A_1	132344
242	IWA3215	wsnp_Ex_c2918_5381441	1A_1	140659
243	IWB31181	Excalibur_rep_c71271_247	1A_1	140683
244	IWB71743	Tdurum_contig47006_1105	1A_1	140683
245	IWB75215	tplb0059i08_441	1A_1	140683
246	IWB7910	BS00032855_51	1A_1	140698
247	IWB71744	Tdurum_contig47006_1641	1A_1	140728
248	IWB73764	Tdurum_contig9144_1571	1A_1	140744
249	IWB3413	BobWhite_c44947_277	1A_1	142860
250	IWB34872	IAAV4435	1A_1	142942
251	IWA8523	wsnp_RFL_Contig3850_4199825	1A_1	142958
252	IWA2327	wsnp_Ex_c1861_3507281	1A_1	142958
253	IWA8528	wsnp_RFL_Contig3881_4265086	1A_1	142961
254	IWA7289	wsnp_Ku_c754_1557338	1A_1	143005
255	IWB9176	BS00064036_51	1A_1	143731
256	IWB9978	BS00067170_51	1A_1	143747
257	IWB49951	Kukri_rep_c69829_735	1A_1	143749
258	IWB45183	Kukri_c4204_1673	1A_1	143754
259	IWB45184	Kukri_c4204_1946	1A_1	143755
260	IWA5407	wsnp_Ex_rep_c67492_66096650	1A_1	143756
261	IWB67027	Tdurum_contig11349_810	1A_1	143756
262	IWB48030	Kukri_c8527_53	1A_1	143756
263	IWB58726	RAC875_c5119_2696	1A_1	143757
264	IWB45182	Kukri_c4204_1346	1A_1	143760
265	IWB59763	RAC875_c63359_1446	1A_1	143760
266	IWB31956	GENE-0543_113	1A_1	143760
267	IWB31955	GENE-0543_1074	1A_1	143760
268	IWB31958	GENE-0543_577	1A_1	143760
269	IWB26766	Excalibur_c46365_442	1A_1	143760
270	IWB26765	Excalibur_c46365_304	1A_1	143760
271	IWA1710	wsnp_Ex_c12932_20486842	1A_1	143760
272	IWB30871	Excalibur_rep_c67492_1119	1A_1	143762
273	IWB8006	BS00035273_51	1A_1	143762
274	IWB31959	GENE-0543_594	1A_1	143762
275	IWB49684	Kukri_rep_c115657_255	1A_1	143774
276	IWB45411	Kukri_c44201_497	1A_1	144115
277	IWB24575	Excalibur_c27376_74	1A_1	144129
278	IWB10491	BS00070695_51	1A_1	144132
279	IWB10518	BS00070991_51	1A_1	144155
280	IWB39186	Ku_c32704_43	1A_1	144158
281	IWB38	BobWhite_c1027_1127	1A_1	144210
282	IWA3492	wsnp_Ex_c34694_42959047	1A_1	145154
283	IWB71745	Tdurum_contig47006_2711	1A_1	145270
284	IWB58886	RAC875_c52947_84	1A_1	147582
285	IWA1559	wsnp_Ex_c11939_19147602	1A_1	147680
286	IWB73184	Tdurum_contig70803_475	1A_1	147690
287	IWA1560	wsnp_Ex_c11939_19147790	1A_1	147692
288	IWA6458	wsnp_Ku_c12441_20092792	1A_1	147711
289	IWA1558	wsnp_Ex_c11939_19147514	1A_1	147735
290	IWA2035	wsnp_Ex_c1557_2973321	1A_1	147780
291	IWA1557	wsnp_Ex_c11939_19147421	1A_1	147792
292	IWA3089	wsnp_Ex_c271_521429	1A_1	147879
293	IWB337	BobWhite_c12305_959	1A_1	147879
294	IWA7182	wsnp_Ku_c5687_10068945	1A_1	147879
295	IWB6843	BS00021990_51	1A_1	147887
296	IWB60174	RAC875_c68350_61	1A_1	148314
297	IWB45797	Kukri_c47669_204	1A_1	148330
298	IWB6426	BS00011521_51	1A_1	148345
299	IWA4978	wsnp_Ex_c9918_16332583	1A_1	148349
300	IWB12293	BS00106641_51	1A_1	148395
301	IWA2317	wsnp_Ex_c18499_27344859	1A_1	149138
302	IWB41745	Kukri_c17324_261	1A_1	149165
303	IWB10856	BS00076192_51	1B_1	0
304	IWB69597	Tdurum_contig28703_293	1B_1	0.911
305	IWB44816	Kukri_c38553_67	1B_1	2906
306	IWB73362	Tdurum_contig76266_846	1B_1	12359
307	IWA6836	wsnp_Ku_c28164_38103270	1B_1	12610
308	IWB73359	Tdurum_contig76266_221	1B_1	12622
309	IWB21104	Ex_c67198_1838	1B_1	12641
310	IWB73361	Tdurum_contig76266_399	1B_1	12646
311	IWA5370	wsnp_Ex_rep_c67198_65702998	1B_1	12647
312	IWB66014	TA005766-0499	1B_1	12647
313	IWB71508	Tdurum_contig44219_165	1B_1	12649
314	IWB30826	Excalibur_rep_c67198_530	1B_1	12658
315	IWB73360	Tdurum_contig76266_342	1B_1	12658
316	IWB73358	Tdurum_contig76266_134	1B_1	12658
317	IWB62711	RAC875_rep_c70613_78	1B_1	12658
318	IWB50501	Kukri_rep_c92398_80	1B_1	13708
319	IWB12208	BS00103677_51	1B_1	13717
320	IWB6008	BS00006820_51	1B_1	13717
321	IWA4073	wsnp_Ex_c50340_54659660	1B_1	13717
322	IWB17979	D_GB5Y7FA01BMOJY_241	1B_1	13717
323	IWB52473	Ra_c69552_1419	1B_1	13717
324	IWA406	wsnp_BE637971B_Ta_1_20	1B_1	13718
325	IWB68307	Tdurum_contig14847_144	1B_1	13718
326	IWB34190	GENE-4832_103	1B_1	13718
327	IWB12603	BS00110900_51	1B_1	13725
328	IWB12157	BS00100994_51	1B_1	13725
329	IWB65069	RFL_Contig5637_1008	1B_1	13727
330	IWB59785	RAC875_c63624_753	1B_1	13727
331	IWB31615	GENE-0019_1155	1B_1	13727
332	IWB41164	Kukri_c14149_462	1B_1	13727
333	IWB37530	JD_c49343_430	1B_1	13738
334	IWB7368	BS00023004_51	1B_1	13748
335	IWB26731	Excalibur_c46114_572	1B_1	13775
336	IWB71509	Tdurum_contig44219_318	1B_1	14242
337	IWA6621	wsnp_Ku_c17177_26216230	1B_1	14603
338	IWB73278	Tdurum_contig75546_247	1B_1	23184
339	IWB7089	BS00022443_51	1B_1	23981
340	IWB73446	Tdurum_contig78972_251	1B_1	25322
341	IWB73447	Tdurum_contig78972_316	1B_1	25478
342	IWB72106	Tdurum_contig50667_299	1B_1	25511
343	IWB72109	Tdurum_contig50667_671	1B_1	25589
344	IWB72108	Tdurum_contig50667_409	1B_1	25593
345	IWB72107	Tdurum_contig50667_306	1B_1	25671
346	IWB32639	GENE-1756_115	1B_1	32951
347	IWB71554	Tdurum_contig44861_1253	1B_1	33324
348	IWB34093	GENE-4668_244	1B_1	33897
349	IWB66998	Tdurum_contig11293_583	1B_1	36765
350	IWB10650	BS00073199_51	1B_1	36785
351	IWB7705	BS00029146_51	1B_1	36786
352	IWB74049	Tdurum_contig9874_451	1B_1	36786
353	IWB36191	IACX7409	1B_1	36788
354	IWB74048	Tdurum_contig9874_391	1B_1	36788
355	IWB42629	Kukri_c22313_166	1B_1	37268
356	IWB9029	BS00063263_51	1B_1	37281
357	IWB9977	BS00067169_51	1B_1	37318
358	IWB7923	BS00033333_51	1B_1	38946
359	IWB7922	BS00033332_51	1B_1	38975
360	IWB72704	Tdurum_contig60037_441	1B_1	38978
361	IWB33689	GENE-3956_349	1B_1	38985
362	IWB9435	BS00065053_51	1B_1	39104
363	IWB35982	IACX502	1B_1	43072
364	IWB6522	BS00012068_51	1B_1	43550
365	IWB8781	BS00059502_51	1B_1	43626
366	IWB63847	RFL_Contig2160_617	1B_1	43629
367	IWB46853	Kukri_c60285_505	1B_1	43630
368	IWB74006	Tdurum_contig9762_314	1B_1	43632
369	IWB72487	Tdurum_contig56148_382	1B_1	43635
370	IWB29515	Excalibur_c95656_129	1B_1	43638
371	IWB11695	BS00091126_51	1B_1	43640
372	IWB60993	RAC875_c90169_393	1B_1	43651
373	IWB9236	BS00064263_51	1B_1	43651
374	IWB9109	BS00063679_51	1B_1	43658
375	IWA7703	wsnp_Ra_c19335_28504388	1B_1	43663
376	IWB9420	BS00064974_51	1B_1	43664
377	IWB9421	BS00064975_51	1B_1	43693
378	IWB74039	Tdurum_contig98378_452	1B_1	43702
379	IWB73942	Tdurum_contig95654_237	1B_1	43836
380	IWB16228	D_contig25392_201	1B_1	43966
381	IWB69962	Tdurum_contig30113_214	1B_1	44776
382	IWB669	BobWhite_c1456_615	1B_2	-1.726
383	IWB71345	Tdurum_contig42745_202	1B_2	-1.396
384	IWB27604	Excalibur_c55805_316	1B_2	-1.345
385	IWB48664	Kukri_rep_c101550_113	1B_2	-1.344
386	IWA8619	wsnp_RFL_Contig4726_5654774	1B_2	-1.344
387	IWB9149	BS00063885_51	1B_2	-1.344
388	IWB20264	Ex_c24969_223	1B_2	-1.343
389	IWB45946	Kukri_c49091_371	1B_2	-0.193
390	IWB66113	TA013374-0567	1B_2	-0.047
391	IWB1656	BobWhite_c22981_218	1B_2	0
392	IWB12179	BS00101500_51	1B_2	0.404
393	IWB34878	IAAV4491	1B_2	0.49
394	IWB7954	BS00034018_51	1B_2	0.512
395	IWB71717	Tdurum_contig46780_203	1B_2	0.712
396	IWB71369	Tdurum_contig42856_1271	1B_2	0.719
397	IWB68893	Tdurum_contig20752_248	1B_2	0.719
398	IWB69041	Tdurum_contig25337_77	1B_2	0.735
399	IWB72329	Tdurum_contig53888_107	1B_2	0.851
400	IWB50050	Kukri_rep_c70738_896	1B_2	0.851
401	IWB72330	Tdurum_contig53888_350	1B_2	0.882
402	IWB7716	BS00029345_51	1B_2	0.883
403	IWB20717	Ex_c4382_1187	1B_2	1.012
404	IWB50530	Kukri_rep_c95031_104	1B_2	1.012
405	IWA7234	wsnp_Ku_c66585_65967792	1B_2	1.013
406	IWB31677	GENE-0116_102	1B_2	1.015
407	IWB51878	Ra_c33845_794	1B_2	1.016
408	IWB25098	Excalibur_c3140_697	1B_2	1.033
409	IWA1302	wsnp_Ex_c10233_16784994	1B_2	1.033
410	IWB70974	Tdurum_contig42182_6396	1B_2	1.034
411	IWB50463	Kukri_rep_c88171_730	1B_2	1.034
412	IWB61762	RAC875_rep_c108085_570	1B_2	1.034
413	IWB55603	RAC875_c24109_600	1B_2	1.034
414	IWB32306	GENE-1214_159	1B_2	1.034
415	IWB14452	CAP7_rep_c7114_55	1B_2	1.034
416	IWB36860	JD_c10376_670	1B_2	1.036
417	IWB67336	Tdurum_contig11877_414	1B_2	1.037
418	IWB73015	Tdurum_contig65023_587	1B_2	1.037
419	IWB67337	Tdurum_contig11877_429	1B_2	1.037
420	IWB40376	Kukri_c10593_1064	1B_2	1.15
421	IWB71800	Tdurum_contig47456_182	1B_2	1.15
422	IWB6103	BS00009731_51	1B_2	1.15
423	IWA5546	wsnp_Ex_rep_c68573_67416138	1B_2	1.15
424	IWA4402	wsnp_Ex_c6022_10552811	1B_2	1.15
425	IWA139	wsnp_be443797B_Ta_2_1	1B_2	1.15
426	IWB58817	RAC875_c5227_1385	1B_2	1.153
427	IWB47949	Kukri_c8308_245	1B_2	1.153
428	IWA3295	wsnp_Ex_c30805_39678077	1B_2	1.179
429	IWB73662	Tdurum_contig84184_124	1B_2	1.181
430	IWB55482	RAC875_c2331_2570	1B_2	1.331
431	IWA6634	wsnp_Ku_c1772_3465811	1B_2	2.482
432	IWB6898	BS00022085_51	1B_2	2.681
433	IWB13778	CAP7_c12317_245	1B_2	2.685
434	IWA2923	wsnp_Ex_c24700_33953160	1B_2	2.798
435	IWB39629	Ku_c56327_481	1B_2	2.8
436	IWA3631	wsnp_Ex_c38116_45719983	1B_2	2.8
437	IWB8626	BS00053348_51	1B_2	2.804
438	IWA6210	wsnp_JD_c8926_9848514	1B_2	2.804
439	IWB74410	tplb0030i08_367	1B_2	2.81
440	IWB58051	RAC875_c44575_561	1B_2	2.816
441	IWA6890	wsnp_Ku_c30982_40765254	1B_2	2.816
442	IWB62725	RAC875_rep_c70803_1442	1B_2	2.816
443	IWB1198	BobWhite_c18583_280	1B_2	2.82
444	IWB7205	BS00022670_51	1B_2	2.97
445	IWB55320	RAC875_c22244_61	1B_2	3.094
446	IWB45947	Kukri_c49091_415	1B_2	3.107
447	IWB820	BobWhite_c15603_69	1B_2	3.651
448	IWB35383	IAAV7757	1B_2	3.651
449	IWB50495	Kukri_rep_c91496_1320	1B_2	4.011
450	IWB2041	BobWhite_c26850_78	1B_3	0
451	IWB9661	BS00065889_51	1B_3	0.45
452	IWB70168	Tdurum_contig31102_299	1B_3	0.762
453	IWB60940	RAC875_c8888_802	1B_3	1.58
454	IWB36392	IACX9510	1B_3	1.58
455	IWB35683	IACX11291	1B_3	1.58
456	IWB30074	Excalibur_rep_c104902_106	1B_3	1.587
457	IWB36395	IACX9622	1B_3	1.594
458	IWB26949	Excalibur_c48379_413	1B_3	1.598
459	IWB6215	BS00010399_51	1B_3	1.598
460	IWB6174	BS00010130_51	1B_3	1.602
461	IWB43476	Kukri_c27693_551	1B_3	1.604
462	IWA5779	wsnp_JD_c11014_11565501	1B_3	1.607
463	IWB43477	Kukri_c27693_710	1B_3	1.61
464	IWB26948	Excalibur_c48379_116	1B_3	1.613
465	IWB36348	IACX9097	1B_3	1.616
466	IWB63416	RAC875_s110519_303	1B_3	1.617
467	IWB73734	Tdurum_contig87938_342	1B_3	1.618
468	IWB24077	Excalibur_c23992_436	1B_3	1.619
469	IWB19579	Ex_c102909_778	1B_3	1.622
470	IWB73769	Tdurum_contig9164_672	1B_3	2.891
471	IWB73768	Tdurum_contig9164_233	1B_3	2.979
472	IWB13176	CAP12_c1129_220	1B_3	3.503
473	IWB35930	IACX3595	1B_3	6.035
474	IWA4681	wsnp_Ex_c7447_12752449	1B_3	7.076
475	IWB29159	Excalibur_c8613_1266	1B_3	7.08
476	IWA4680	wsnp_Ex_c7447_12751589	1B_3	7.093
477	IWB55418	RAC875_c22886_235	1B_3	7.097
478	IWB8507	BS00048610_51	1B_3	7.1
479	IWA540	wsnp_BG274294B_Ta_2_3	1B_3	7.103
480	IWB8134	BS00038643_51	1B_3	7.118
481	IWB31909	GENE-0480_265	1B_3	7.129
482	IWB64730	RFL_Contig4576_702	1B_3	7.323
483	IWB31943	GENE-0524_302	1B_3	8.084
484	IWB25041	Excalibur_c30955_479	1B_3	8.322
485	IWB73651	Tdurum_contig83770_218	1B_3	8.457
486	IWB56695	RAC875_c32077_284	1B_3	8.979
487	IWB36064	IACX5921	1B_3	9.005
488	IWA6945	wsnp_Ku_c34980_44256215	1B_3	9.904
489	IWB38843	Ku_c23096_550	1B_3	9.913
490	IWB61864	RAC875_rep_c109215_398	1B_3	9.922
491	IWB36985	JD_c13631_863	1B_3	9.93
492	IWB26560	Excalibur_c4459_1867	1B_3	9.95
493	IWB40124	Ku_c892_425	1B_3	9.956
494	IWB35192	IAAV6383	1B_3	9.969
495	IWA3713	wsnp_Ex_c402_791233	1B_3	9.983
496	IWB71347	Tdurum_contig42749_3287	1B_3	9.989
497	IWB34917	IAAV4729	1B_3	9.989
498	IWB14755	CAP8_c4697_108	1B_3	9.989
499	IWB35474	IAAV8432	1B_3	9.989
500	IWB68968	Tdurum_contig22253_213	1B_3	9.99
501	IWB57391	RAC875_c3835_782	1B_3	9.99
502	IWB72080	Tdurum_contig50499_858	1B_3	9.99
503	IWB69088	Tdurum_contig25457_175	1B_3	9.994
504	IWB71530	Tdurum_contig44540_510	1B_3	9.995
505	IWB39431	Ku_c4348_862	1B_3	9.995
506	IWB34737	IAAV3567	1B_3	9.995
507	IWB73745	Tdurum_contig892_633	1B_3	10.001
508	IWB72079	Tdurum_contig50499_1121	1B_3	10.003
509	IWB73004	Tdurum_contig64811_273	1B_3	10.003
510	IWB47303	Kukri_c66451_128	1B_3	10.003
511	IWB42085	Kukri_c1918_1074	1B_3	10.003
512	IWB39291	Ku_c3647_769	1B_3	10.003
513	IWA6134	wsnp_JD_c6331_7499499	1B_3	10.003
514	IWB38882	Ku_c241_1597	1B_3	10.005
515	IWB71353	Tdurum_contig42797_2922	1B_3	10.006
516	IWB73005	Tdurum_contig64811_332	1B_3	10.006
517	IWB39290	Ku_c3647_2429	1B_3	10.008
518	IWB42637	Kukri_c22352_270	1B_3	10.009
519	IWB41967	Kukri_c18413_496	1B_3	10.014
520	IWA4139	wsnp_Ex_c5245_9283053	1B_3	10.014
521	IWB23054	Excalibur_c17977_71	1B_3	10.019
522	IWB3677	BobWhite_c48550_198	1B_3	12.083
523	IWB22752	Excalibur_c16203_451	1B_3	12.083
524	IWB71349	Tdurum_contig42755_379	1B_3	12.185
525	IWB71348	Tdurum_contig42755_1086	1B_3	12.237
526	IWB56758	RAC875_c32687_153	1B_3	12.545
527	IWB11261	BS00082521_51	1B_3	12.555
528	IWB6834	BS00021975_51	1B_3	12.556
529	IWB11182	BS00081395_51	1B_3	12.556
530	IWB28518	Excalibur_c6892_274	1B_3	12.564
531	IWB12327	BS00107749_51	1B_3	12.619
532	IWB73024	Tdurum_contig65528_152	1B_3	13.081
533	IWB75223	tplb0059m08_557	1B_3	13.194
534	IWB31654	GENE-0072_33	1B_3	13.233
535	IWB73458	Tdurum_contig79899_540	1B_3	13.242
536	IWB68605	Tdurum_contig17040_253	1B_3	13.248
537	IWB71904	Tdurum_contig48523_1838	1B_3	13.536
538	IWA7317	wsnp_Ku_c8235_14030979	1B_3	13.7
539	IWB71903	Tdurum_contig48523_1605	1B_3	13.704
540	IWB68951	Tdurum_contig21894_234	1B_3	13.705
541	IWB71902	Tdurum_contig48523_1365	1B_3	13.707
542	IWB8798	BS00060100_51	1B_3	14.421
543	IWB71595	Tdurum_contig45301_1322	1B_3	14.443
544	IWB71596	Tdurum_contig45301_876	1B_3	14.445
545	IWB73822	Tdurum_contig92854_426	1B_3	14.445
546	IWB9175	BS00064032_51	1B_3	14.445
547	IWB12035	BS00098413_51	1B_3	14.445
548	IWB69848	Tdurum_contig29616_55	1B_3	14.45
549	IWB45575	Kukri_c45852_78	1B_3	14.45
550	IWB69850	Tdurum_contig29616_844	1B_3	14.452
551	IWB4323	BobWhite_c7337_717	1B_3	14.458
552	IWB8999	BS00063092_51	1B_3	14.946
553	IWB561	BobWhite_c13874_167	1B_3	14.95
554	IWB57213	RAC875_c36737_316	1B_3	14.969
555	IWB27998	Excalibur_c60931_1260	1B_3	14.982
556	IWB10880	BS00076405_51	1B_3	15.119
557	IWB36872	JD_c107_683	1B_3	15.452
558	IWB72553	Tdurum_contig57101_505	1B_3	17.187
559	IWB72555	Tdurum_contig57101_936	1B_3	17.307
560	IWB72550	Tdurum_contig57101_1349	1B_3	17.322
561	IWB58168	RAC875_c45678_1083	1B_3	17.357
562	IWB72548	Tdurum_contig57101_1160	1B_3	17.394
563	IWB9711	BS00066071_51	1B_3	17.55
564	IWB59152	RAC875_c55891_659	1B_3	17.553
565	IWB72552	Tdurum_contig57101_2158	1B_3	17.556
566	IWB36104	IACX6064	1B_3	17.556
567	IWB5926	BS00003934_51	1B_3	17.556
568	IWB59153	RAC875_c55891_712	1B_3	17.556
569	IWB73514	Tdurum_contig8158_269	1B_3	17.559
570	IWB72549	Tdurum_contig57101_1235	1B_3	17.559
571	IWB72551	Tdurum_contig57101_1616	1B_3	17.564
572	IWB35689	IACX11320	1B_3	20.305
573	IWB41378	Kukri_c15391_468	1B_3	20.314
574	IWB73694	Tdurum_contig85620_467	1B_3	20.372
575	IWB72730	Tdurum_contig604_356	1B_3	20.383
576	IWB10790	BS00075248_51	1B_3	20.441
577	IWB8901	BS00062724_51	1B_3	20.755
578	IWA5160	wsnp_Ex_rep_c107911_91350930	1B_3	20.805
579	IWA5159	wsnp_Ex_rep_c107911_91350866	1B_3	20.805
580	IWA7528	wsnp_Ku_rep_c89089_82009285	1B_3	20.807
581	IWA2588	wsnp_Ex_c21198_30327016	1B_3	20.827
582	IWB70039	Tdurum_contig30517_578	1B_3	20.864
583	IWB44942	Kukri_c39698_228	1B_3	20.864
584	IWA2789	wsnp_Ex_c23235_32471358	1B_3	20.868
585	IWA2586	wsnp_Ex_c21198_30326388	1B_3	20.875
586	IWB70038	Tdurum_contig30517_310	1B_3	20.876
587	IWA7527	wsnp_Ku_rep_c89089_82009060	1B_3	20.876
588	IWB51663	Ra_c2748_671	1B_3	20.887
589	IWA7811	wsnp_Ra_c2748_5223434	1B_3	20.887
590	IWB44943	Kukri_c39698_278	1B_3	20.892
591	IWB64623	RFL_Contig4235_707	1B_3	20.897
592	IWB67259	Tdurum_contig11720_924	1B_3	22.566
593	IWB53437	RAC875_c1188_531	1B_3	22.581
594	IWA6614	wsnp_Ku_c17017_26019611	1B_3	22.588
595	IWA8373	wsnp_RFL_Contig2686_2383517	1B_3	22.588
596	IWA4703	wsnp_Ex_c7585_12957020	1B_3	22.697
597	IWA6479	wsnp_Ku_c13043_20902807	1B_3	22.842
598	IWB67865	Tdurum_contig13117_1316	1B_3	23.82
599	IWB63960	RFL_Contig2484_1065	1B_3	23.868
600	IWB61639	RAC875_rep_c106876_446	1B_3	23.882
601	IWB36145	IACX6346	1B_3	24.373
602	IWB34598	IAAV2683	1B_3	24.375
603	IWB43220	Kukri_c25961_166	1B_3	24.435
604	IWB67348	Tdurum_contig11896_550	1B_3	26.045
605	IWB48469	Kukri_c9752_793	1B_3	26.089
606	IWB73156	Tdurum_contig69792_167	1B_3	26.165
607	IWB53874	RAC875_c1413_597	1B_3	26.246
608	IWB22662	Excalibur_c15617_425	1B_3	26.472
609	IWB35892	IACX299	1B_3	26.778
610	IWB28295	Excalibur_c64439_87	1B_3	26.831
611	IWB10877	BS00076394_51	1B_3	26.833
612	IWB47688	Kukri_c7657_986	1B_3	26.84
613	IWB7151	BS00022551_51	1B_3	26.84
614	IWB46336	Kukri_c5336_365	1B_3	27.241
615	IWB42110	Kukri_c1932_624	1B_3	27.245
616	IWB10982	BS00078029_51	1B_3	27.376
617	IWB35875	IACX2852	1B_3	28.033
618	IWB56565	RAC875_c31133_198	1B_3	28.443
619	IWB65251	RFL_Contig7_380	1B_3	28.752
620	IWB40620	Kukri_c11547_1526	1B_3	28.752
621	IWB5965	BS00004328_51	1B_3	28.925
622	IWB36152	IACX6404	1B_3	29.206
623	IWB1073	BobWhite_c17644_456	1B_3	29.945
624	IWB9781	BS00066338_51	1B_3	29.966
625	IWB6179	BS00010148_51	1B_3	30.067
626	IWB49552	Kukri_rep_c112383_588	1B_3	30.497
627	IWA5731	wsnp_Ex_rep_c71376_70138381	1B_3	30.497
628	IWB52875	RAC875_c100059_123	1B_3	30.497
629	IWA4488	wsnp_Ex_c6378_11086366	1B_3	30.497
630	IWB40197	Ku_c9909_1766	1B_3	30.501
631	IWA4489	wsnp_Ex_c6378_11087794	1B_3	30.503
632	IWB3067	BobWhite_c39656_106	1B_3	30.518
633	IWB8312	BS00042244_51	1B_3	30.518
634	IWB54358	RAC875_c16753_1063	1B_3	39.091
635	IWB30247	Excalibur_rep_c107047_93	1B_3	39.132
636	IWB30244	Excalibur_rep_c107047_605	1B_3	39.373
637	IWB30243	Excalibur_rep_c107047_469	1B_3	39.373
638	IWB30245	Excalibur_rep_c107047_679	1B_3	39.505
639	IWB73950	Tdurum_contig96049_200	1B_3	39.52
640	IWB30246	Excalibur_rep_c107047_742	1B_3	39.548
641	IWB36225	IACX7705	1B_3	39.647
642	IWB7253	BS00022775_51	1B_3	39.653
643	IWB40064	Ku_c8226_762	1B_3	42.551
644	IWB66482	Tdurum_contig10362_328	1B_3	45.469
645	IWB7516	BS00023940_51	1B_3	45.491
646	IWB7517	BS00023941_51	1B_3	45.574
647	IWB60525	RAC875_c78619_523	1B_3	45.695
648	IWB66483	Tdurum_contig10362_555	1B_3	45.835
649	IWA368	wsnp_BE590634B_Ta_2_5	1B_3	46.187
650	IWB11211	BS00081749_51	1B_3	46.36
651	IWB4407	BobWhite_c8016_301	1B_3	46.36
652	IWB58355	RAC875_c47427_235	1B_3	46.373
653	IWB31454	Excalibur_rep_c96924_118	1B_3	46.376
654	IWB54224	RAC875_c16136_1597	1B_3	46.383
655	IWB6709	BS00021680_51	1B_3	46.383
656	IWB58520	RAC875_c4908_1539	1B_3	46.386
657	IWB58356	RAC875_c47427_75	1B_3	46.391
658	IWB65180	RFL_Contig5937_1677	1B_3	46.391
659	IWB26166	Excalibur_c40808_441	1B_3	46.391
660	IWB9937	BS00067024_51	1B_3	46.391
661	IWA255	wsnp_BE494527B_Ta_2_1	1B_3	46.392
662	IWB11283	BS00083060_51	1B_3	46.393
663	IWB13524	CAP12_c7042_197	1B_3	46.394
664	IWB13625	CAP12_rep_c5516_342	1B_3	46.395
665	IWB12497	BS00110231_51	1B_3	46.396
666	IWB44707	Kukri_c37586_56	1B_3	46.402
667	IWB10050	BS00067436_51	1B_3	46.427
668	IWB36283	IACX8280	1B_3	46.627
669	IWA367	wsnp_BE590634B_Ta_2_1	1B_3	46.649
670	IWB64037	RFL_Contig2736_827	1B_3	46.651
671	IWB68329	Tdurum_contig15015_883	1B_3	46.652
672	IWB9256	BS00064349_51	1B_3	46.655
673	IWB7161	BS00022577_51	1B_3	46.665
674	IWB9764	BS00066278_51	1B_3	46.666
675	IWA3341	wsnp_Ex_c3147_5816957	1B_3	46.671
676	IWB35811	IACX1891	1B_3	46.682
677	IWB3634	BobWhite_c48071_144	1B_3	46.688
678	IWB43857	Kukri_c30461_857	1B_3	46.729
679	IWB66945	Tdurum_contig11130_90	1B_3	49.238
680	IWB72580	Tdurum_contig57479_236	1B_3	49.442
681	IWB60038	RAC875_c66649_186	1B_3	50.147
682	IWA3017	wsnp_Ex_c26083_35336771	1B_3	50.307
683	IWB70705	Tdurum_contig41945_748	1B_3	50.312
684	IWB71777	Tdurum_contig47253_1624	1B_3	50.348
685	IWB73073	Tdurum_contig67656_387	1B_3	50.349
686	IWA5861	wsnp_JD_c1544_2179305	1B_3	50.358
687	IWB4676	BobWhite_c9881_1312	1B_3	50.616
688	IWB69103	Tdurum_contig25486_89	1B_3	51.124
689	IWB72324	Tdurum_contig53772_362	1B_3	51.126
690	IWB71992	Tdurum_contig49651_227	1B_3	51.131
691	IWA4154	wsnp_Ex_c5296_9365847	1B_3	51.131
692	IWB18556	D_GBUVHFX01API9H_416	1B_3	51.614
693	IWB10621	BS00072791_51	1B_3	51.62
694	IWB13134	CAP11_rep_c7035_189	1B_3	51.627
695	IWB73032	Tdurum_contig65853_242	1B_3	51.628
696	IWB72831	Tdurum_contig61863_130	1B_3	51.636
697	IWB73033	Tdurum_contig65853_534	1B_3	51.636
698	IWB7976	BS00034450_51	1B_3	51.636
699	IWB7523	BS00024107_51	1B_3	62.719
700	IWB72247	Tdurum_contig52086_524	1B_3	62.73
701	IWB435	BobWhite_c12960_168	1B_3	62.734
702	IWB74944	tplb0049h18_765	1B_3	62.75
703	IWB11800	BS00093275_51	1B_3	62.771
704	IWB28127	Excalibur_c62486_205	1B_3	62.913
705	IWB35461	IAAV8347	1B_3	62.917
706	IWB25940	Excalibur_c38500_494	1B_3	62.923
707	IWB72244	Tdurum_contig52086_264	1B_3	62.927
708	IWB13057	CAP11_c7969_315	1B_3	62.938
709	IWB7948	BS00033776_51	1B_3	62.941
710	IWB41182	Kukri_c14292_157	1B_3	62.951
711	IWB9772	BS00066305_51	1B_3	62.963
712	IWA8214	wsnp_Ra_rep_c97840_85062404	1B_3	62.963
713	IWB55627	RAC875_c24317_1201	1B_3	62.965
714	IWA8213	wsnp_Ra_rep_c97840_85062318	1B_3	62.966
715	IWB9040	BS00063302_51	1B_3	62.968
716	IWA5758	wsnp_Ex_rep_c88749_79992654	1B_3	62.973
717	IWB4165	BobWhite_c6433_417	1B_3	62.976
718	IWB62774	RAC875_rep_c71278_345	1B_3	62.978
719	IWB2673	BobWhite_c34125_183	1B_3	62.979
720	IWB55628	RAC875_c24317_1351	1B_3	62.986
721	IWB49521	Kukri_rep_c111710_80	1B_3	62.987
722	IWB72943	Tdurum_contig63370_207	1B_3	62.987
723	IWA7034	wsnp_Ku_c40759_48907151	1B_3	62.987
724	IWB42332	Kukri_c20495_1745	1B_3	62.989
725	IWB72243	Tdurum_contig52086_129	1B_3	63.005
726	IWB53955	RAC875_c14613_112	1B_3	63.012
727	IWB73390	Tdurum_contig76653_295	1B_3	63.245
728	IWB15244	D_contig03023_692	1B_3	63.798
729	IWB35785	IACX17310	1B_3	68.497
730	IWB71704	Tdurum_contig46647_623	1B_3	68.728
731	IWB35677	IACX11266	1B_3	69.117
732	IWB34652	IAAV3040	1B_3	69.437
733	IWB71195	Tdurum_contig42491_750	1B_3	76.896
734	IWA3097	wsnp_Ex_c27176_36393952	1B_3	76.896
735	IWB54422	RAC875_c17188_1696	1B_3	76.896
736	IWB54118	RAC875_c15593_1421	1B_3	76.896
737	IWB65542	TA002362-0954	1B_3	76.896
738	IWB30890	Excalibur_rep_c67747_629	1B_3	76.896
739	IWB31836	GENE-0371_208	1B_3	76.896
740	IWB29570	Excalibur_c96904_336	1B_3	76.896
741	IWB57433	RAC875_c38646_985	1B_3	76.977
742	IWB45453	Kukri_c4453_1248	1B_3	76.977
743	IWA3660	wsnp_Ex_c38849_46284348	1B_3	83.129
744	IWB71943	Tdurum_contig4904_2923	1B_3	83.134
745	IWB61014	RAC875_c9082_267	1B_3	83.215
746	IWB41924	Kukri_c18230_1633	1B_3	84.591
747	IWB69694	Tdurum_contig29059_185	1B_3	84.591
748	IWB35119	IAAV5949	1B_3	84.809
749	IWB23772	Excalibur_c22205_573	1B_3	87.286
750	IWB69701	Tdurum_contig29087_628	1B_3	87.294
751	IWB67910	Tdurum_contig13250_137	1B_3	87.32
752	IWB66543	Tdurum_contig10475_87	1B_3	87.327
753	IWB68779	Tdurum_contig19203_152	1B_3	87.332
754	IWB73132	Tdurum_contig68980_448	1B_3	87.338
755	IWB72562	Tdurum_contig57153_1439	1B_3	87.341
756	IWB69702	Tdurum_contig29087_757	1B_3	87.342
757	IWB53162	RAC875_c1073_239	1B_3	87.348
758	IWB31646	GENE-0063_68	1B_3	87.354
759	IWB73133	Tdurum_contig68980_524	1B_3	87.356
760	IWB73131	Tdurum_contig68980_317	1B_3	87.356
761	IWB13172	CAP12_c1085_283	1B_3	87.358
762	IWB40255	Kukri_c10121_498	1B_3	87.36
763	IWB69144	Tdurum_contig25612_195	1B_3	87.361
764	IWB69700	Tdurum_contig29087_280	1B_3	87.364
765	IWB62056	RAC875_rep_c111494_195	1B_3	87.94
766	IWB7459	BS00023173_51	1B_3	88.038
767	IWB3715	BobWhite_c50_411	1B_3	88.038
768	IWB72142	Tdurum_contig50988_500	1B_3	88.276
769	IWB8004	BS00035267_51	1B_3	88.313
770	IWB27173	Excalibur_c50785_525	1B_3	88.375
771	IWB6805	BS00021934_51	1B_3	88.456
772	IWB10454	BS00070285_51	1B_3	88.462
773	IWB46686	Kukri_c57725_146	1B_3	88.464
774	IWB36563	Jagger_c3757_131	1B_3	88.464
775	IWB63739	RFL_Contig1823_1044	1B_3	88.464
776	IWB29150	Excalibur_c8585_561	1B_3	88.467
777	IWB12399	BS00109244_51	1B_3	88.467
778	IWB72823	Tdurum_contig61829_706	1B_3	88.472
779	IWB10224	BS00068077_51	1B_3	88.472
780	IWB35065	IAAV565	1B_3	88.472
781	IWB67997	Tdurum_contig13516_251	1B_3	88.472
782	IWB43139	Kukri_c25512_53	1B_3	88.472
783	IWA1825	wsnp_Ex_c13878_21738866	1B_3	88.472
784	IWB73698	Tdurum_contig8580_586	1B_3	88.472
785	IWB73697	Tdurum_contig8580_1285	1B_3	88.475
786	IWB5810	BS00002484_51	1B_3	88.475
787	IWB13876	CAP7_c199_62	1B_3	88.475
788	IWB1725	BobWhite_c23617_167	1B_3	88.475
789	IWA696	wsnp_CAP11_c1902_1022590	1B_3	88.475
790	IWB66973	Tdurum_contig11216_942	1B_3	88.493
791	IWA8543	wsnp_RFL_Contig3951_4390396	1B_3	88.493
792	IWB69589	Tdurum_contig28675_228	1B_3	88.493
793	IWB73696	Tdurum_contig8580_1119	1B_3	88.501
794	IWB29151	Excalibur_c8585_701	1B_3	88.502
795	IWB12093	BS00099794_51	1B_3	88.505
796	IWB69649	Tdurum_contig28853_142	1B_3	88.519
797	IWB73737	Tdurum_contig8840_540	1B_3	88.69
798	IWB11885	BS00094562_51	1B_3	88.692
799	IWB73738	Tdurum_contig8840_575	1B_3	88.716
800	IWB67636	Tdurum_contig12518_200	1B_3	88.718
801	IWB36293	IACX8359	1B_3	88.73
802	IWB69407	Tdurum_contig28008_292	1B_3	88.914
803	IWB14791	CAP8_c5043_190	1B_3	89.018
804	IWB31715	GENE-0163_949	1B_3	89.027
805	IWB10582	BS00071893_51	1B_3	89.048
806	IWB73299	Tdurum_contig75731_537	1B_3	89.053
807	IWB8409	BS00045568_51	1B_3	89.053
808	IWB31691	GENE-0129_110	1B_3	89.059
809	IWB71824	Tdurum_contig47566_256	1B_3	89.133
810	IWB11058	BS00079088_51	1B_3	89.135
811	IWB3081	BobWhite_c39901_338	1B_3	89.135
812	IWB67869	Tdurum_contig13136_1089	1B_3	89.14
813	IWB67870	Tdurum_contig13136_117	1B_3	89.14
814	IWB67871	Tdurum_contig13136_1383	1B_3	89.14
815	IWB67876	Tdurum_contig13136_762	1B_3	89.14
816	IWB73967	Tdurum_contig9706_121	1B_3	89.14
817	IWB67872	Tdurum_contig13136_1527	1B_3	89.14
818	IWB67873	Tdurum_contig13136_537	1B_3	89.14
819	IWB8840	BS00061472_51	1B_3	89.142
820	IWB7686	BS00028476_51	1B_3	89.142
821	IWB64651	RFL_Contig4352_926	1B_3	89.15
822	IWB57225	RAC875_c36980_248	1B_3	89.154
823	IWB67874	Tdurum_contig13136_546	1B_3	89.174
824	IWB67868	Tdurum_contig13136_1017	1B_3	89.175
825	IWB20060	Ex_c19516_3687	2A_1	0
826	IWA5423	wsnp_Ex_rep_c67619_66272209	2A_1	0.337
827	IWA6481	wsnp_Ku_c13068_20937906	2A_1	0.337
828	IWB30800	Excalibur_rep_c66982_126	2A_1	0.34
829	IWA1512	wsnp_Ex_c11560_18632777	2A_1	0.346
830	IWB25480	Excalibur_c34600_292	2A_1	0.347
831	IWB30883	Excalibur_rep_c67619_217	2A_1	0.347
832	IWA5341	wsnp_Ex_rep_c66982_65424063	2A_1	0.347
833	IWB73116	Tdurum_contig68672_95	2A_1	0.349
834	IWA1511	wsnp_Ex_c11560_18632698	2A_1	0.349
835	IWA2423	wsnp_Ex_c19516_28480622	2A_1	0.358
836	IWB41956	Kukri_c18379_109	2A_1	0.465
837	IWB30801	Excalibur_rep_c66982_699	2A_1	0.495
838	IWB7398	BS00023052_51	2A_1	0.514
839	IWA5340	wsnp_Ex_rep_c66982_65423289	2A_1	0.599
840	IWA6391	wsnp_Ku_c10418_17237935	2A_1	0.605
841	IWB31328	Excalibur_rep_c82595_77	2A_1	0.727
842	IWA5342	wsnp_Ex_rep_c66982_65424216	2A_1	0.729
843	IWB72490	Tdurum_contig56157_1595	2A_1	0.759
844	IWB72489	Tdurum_contig56157_1205	2A_1	0.778
845	IWB72491	Tdurum_contig56157_1748	2A_1	0.789
846	IWB64569	RFL_Contig4030_493	2A_1	1155
847	IWA4989	wsnp_Ex_c997_1906900	2A_1	1944
848	IWA6922	wsnp_Ku_c33374_42877546	2A_1	2147
849	IWB44193	Kukri_c33374_1048	2A_1	2195
850	IWB65498	TA002095-0637	2A_1	3427
851	IWB10217	BS00068050_51	2A_1	3637
852	IWB73490	Tdurum_contig8121_132	2A_1	3748
853	IWB10588	BS00072058_51	2A_1	3765
854	IWB1831	BobWhite_c24495_465	2A_1	3768
855	IWB29559	Excalibur_c9656_170	2A_1	3769
856	IWB31559	Excalibur_s113791_202	2A_1	3769
857	IWB44018	Kukri_c31776_1621	2A_1	3769
858	IWB65489	TA002014-0997	2A_1	3769
859	IWB65490	TA002014-1062	2A_1	3769
860	IWB46392	Kukri_c54013_632	2A_1	3811
861	IWB74468	tplb0032i02_1435	2A_1	3890
862	IWA7736	wsnp_Ra_c21104_30458226	2A_1	3890
863	IWB52199	Ra_c510_171	2A_1	3892
864	IWB58709	RAC875_c510_923	2A_1	3896
865	IWB49411	Kukri_rep_c109732_72	2A_1	3896
866	IWB73389	Tdurum_contig76595_208	2A_1	3907
867	IWB7056	BS00022393_51	2A_1	3994
868	IWB57879	RAC875_c42847_141	2A_1	4117
869	IWB59316	RAC875_c57889_55	2A_1	4373
870	IWB35438	IAAV8167	2A_1	4535
871	IWB66735	Tdurum_contig10785_1428	2A_1	7640
872	IWB73231	Tdurum_contig74742_822	2A_1	7833
873	IWB9477	BS00065192_51	2A_1	7843
874	IWB73229	Tdurum_contig74742_224	2A_1	7843
875	IWB66738	Tdurum_contig10785_816	2A_1	7843
876	IWB72028	Tdurum_contig49928_728	2A_1	7843
877	IWB5945	BS00004089_51	2A_1	7843
878	IWB72027	Tdurum_contig49928_424	2A_1	7843
879	IWB66737	Tdurum_contig10785_2433	2A_1	7843
880	IWB66736	Tdurum_contig10785_1669	2A_1	7845
881	IWB73230	Tdurum_contig74742_546	2A_1	7852
882	IWB73421	Tdurum_contig77522_310	2A_1	7852
883	IWB44526	Kukri_c36139_292	2A_1	7852
884	IWB72938	Tdurum_contig63196_123	2A_1	7864
885	IWB73228	Tdurum_contig74742_135	2A_1	7895
886	IWB71860	Tdurum_contig48009_99	2A_1	8195
887	IWB72720	Tdurum_contig60235_622	2A_1	10015
888	IWB68412	Tdurum_contig15438_231	2A_1	11022
889	IWB72948	Tdurum_contig63516_497	2A_1	13337
890	IWB72947	Tdurum_contig63516_381	2A_1	13444
891	IWB69599	Tdurum_contig28712_190	2A_1	13814
892	IWB70923	Tdurum_contig42153_5373	2A_1	27465
893	IWB72376	Tdurum_contig54657_696	2A_1	35203
894	IWB72377	Tdurum_contig54657_726	2A_1	35274
895	IWB1365	BobWhite_c2022_245	2A_1	35283
896	IWB43373	Kukri_c27040_309	2A_1	35775
897	IWB21111	Ex_c67274_1226	2A_1	35778
898	IWA5410	wsnp_Ex_rep_c67542_66164609	2A_1	35778
899	IWB1280	BobWhite_c19433_329	2A_1	35855
900	IWB146	BobWhite_c10977_834	2A_1	45513
901	IWB40060	Ku_c8180_291	2A_1	45749
902	IWB9878	BS00066770_51	2A_1	45893
903	IWB72463	Tdurum_contig55610_784	2A_1	46106
904	IWB72462	Tdurum_contig55610_742	2A_1	46110
905	IWA2526	wsnp_Ex_c2033_3814035	2A_1	47560
906	IWB34575	IAAV2585	2A_1	47560
907	IWB67308	Tdurum_contig11803_935	2A_1	47837
908	IWB54293	RAC875_c1643_1548	2A_1	47838
909	IWB67305	Tdurum_contig11803_475	2A_1	47847
910	IWA2434	wsnp_Ex_c19556_28530243	2A_1	47847
911	IWB45657	Kukri_c46426_338	2A_1	47847
912	IWA2433	wsnp_Ex_c19556_28530231	2A_1	47847
913	IWB39005	Ku_c269_2643	2A_1	47848
914	IWB51686	Ra_c2798_261	2A_1	47848
915	IWB67307	Tdurum_contig11803_850	2A_1	47856
916	IWB67304	Tdurum_contig11803_306	2A_1	47856
917	IWB70098	Tdurum_contig30725_220	2A_1	47859
918	IWB67306	Tdurum_contig11803_515	2A_1	47874
919	IWB70375	Tdurum_contig32692_271	2A_1	48978
920	IWB41735	Kukri_c17269_1349	2A_1	49349
921	IWB67790	Tdurum_contig12952_114	2A_1	49357
922	IWB10811	BS00075524_51	2A_1	49361
923	IWA3193	wsnp_Ex_c2887_5330426	2A_2	-0.078
924	IWA5893	wsnp_JD_c18695_17091254	2A_2	-0.057
925	IWB72480	Tdurum_contig560_239	2A_2	-0.009
926	IWB50267	Kukri_rep_c73477_888	2A_2	0
927	IWA3194	wsnp_Ex_c2887_5330787	2A_2	0.104
928	IWB43628	Kukri_c29034_492	2A_2	9827
929	IWB47511	Kukri_c7139_1248	2A_2	10006
930	IWB45265	Kukri_c42616_467	2A_2	10118
931	IWB55871	RAC875_c25986_82	2A_2	10123
932	IWB71685	Tdurum_contig46412_1018	2A_2	10126
933	IWB17785	D_GA8KES401DM316_316	2A_2	10160
934	IWB71686	Tdurum_contig46412_651	2A_2	10160
935	IWB52756	Ra_c8723_1839	2A_2	10165
936	IWB72517	Tdurum_contig56511_515	2A_2	10595
937	IWB24776	Excalibur_c28938_185	2A_2	10600
938	IWB66004	TA005685-0854	2A_2	10608
939	IWB72516	Tdurum_contig56511_144	2A_2	10616
940	IWB22853	Excalibur_c16798_281	2A_2	10619
941	IWB72980	Tdurum_contig64391_231	2A_2	10623
942	IWB71569	Tdurum_contig44900_801	2A_2	10623
943	IWB71568	Tdurum_contig44900_441	2A_2	10705
944	IWB9037	BS00063298_51	2A_2	21579
945	IWB8175	BS00039489_51	2A_2	21600
946	IWB20238	Ex_c24398_831	2A_2	21743
947	IWB45199	Kukri_c4213_2733	2A_2	22001
948	IWB23105	Excalibur_c18267_118	2A_2	22003
949	IWB52560	Ra_c7199_1504	2A_2	22007
950	IWB32147	GENE-0922_327	2A_2	22007
951	IWB55922	RAC875_c26362_83	2A_2	22009
952	IWB20772	Ex_c4639_2851	2A_2	22009
953	IWA1370	wsnp_Ex_c1064_2034518	2A_2	22009
954	IWB20627	Ex_c39005_750	2A_2	22009
955	IWB46348	Kukri_c5358_1252	2A_2	22009
956	IWB65459	TA001801-0524	2A_2	22009
957	IWB11038	BS00078923_51	2A_2	22009
958	IWB11160	BS00080997_51	2A_2	22009
959	IWB11991	BS00097263_51	2A_2	22009
960	IWB72639	Tdurum_contig59369_133	2A_2	22009
961	IWB35353	IAAV7492	2A_2	22009
962	IWB37024	JD_c14920_380	2A_2	22009
963	IWA2654	wsnp_Ex_c21786_30948397	2A_2	22009
964	IWB9090	BS00063599_51	2A_2	22009
965	IWB30858	Excalibur_rep_c67434_73	2A_2	22009
966	IWB41363	Kukri_c15325_1360	2A_2	22009
967	IWB39692	Ku_c6019_806	2A_2	22009
968	IWB27083	Excalibur_c4978_605	2A_2	22009
969	IWB48344	Kukri_c93735_119	2A_2	22009
970	IWA1008	wsnp_CAP12_rep_c4379_1995966	2A_2	22009
971	IWB73848	Tdurum_contig93110_358	2A_2	22010
972	IWB35232	IAAV6661	2A_2	22010
973	IWB73034	Tdurum_contig65916_1270	2A_2	22010
974	IWB44853	Kukri_c38852_100	2A_2	22010
975	IWB28594	Excalibur_c7154_886	2A_2	22010
976	IWB48735	Kukri_rep_c102166_1016	2A_2	22010
977	IWB66812	Tdurum_contig10910_713	2A_2	22010
978	IWA7548	wsnp_Ra_c10861_17763060	2A_2	22010
979	IWA3946	wsnp_Ex_c45617_51361414	2A_2	22010
980	IWB35604	IAAV9197	2A_2	22011
981	IWB35622	IACX1022	2A_2	22011
982	IWB30904	Excalibur_rep_c67903_445	2A_2	22011
983	IWA336	wsnp_BE517627A_Ta_2_1	2A_2	22011
984	IWB34501	IAAV2090	2A_2	22011
985	IWB193	BobWhite_c1124_305	2A_2	22012
986	IWB72132	Tdurum_contig5094_505	2A_2	22012
987	IWB37359	JD_c3358_1128	2A_2	22012
988	IWA7683	wsnp_Ra_c18391_27447178	2A_2	22012
989	IWB34742	IAAV359	2A_2	22012
990	IWA11	wsnp_BE399936A_Ta_2_1	2A_2	22012
991	IWA6874	wsnp_Ku_c30418_40245121	2A_2	22012
992	IWB20887	Ex_c5366_1904	2A_2	22012
993	IWB40770	Kukri_c12194_1322	2A_2	22012
994	IWB66811	Tdurum_contig10910_1662	2A_2	22012
995	IWA1932	wsnp_Ex_c14717_22800771	2A_2	22012
996	IWA2520	wsnp_Ex_c2030_3807284	2A_2	22012
997	IWB51159	Ra_c15292_990	2A_2	22012
998	IWB6315	BS00010932_51	2A_2	22012
999	IWB9875	BS00066748_51	2A_2	22013
1000	IWB34407	IAAV1587	2A_2	22013
1001	IWB35186	IAAV6321	2A_2	22013
1002	IWB71262	Tdurum_contig42524_87	2A_2	22013
1003	IWB46970	Kukri_c61942_61	2A_2	22013
1004	IWB14447	CAP7_rep_c6939_197	2A_2	22013
1005	IWB70764	Tdurum_contig42041_4577	2A_2	22013
1006	IWB13915	CAP7_c239_267	2A_2	22013
1007	IWB43719	Kukri_c2949_1657	2A_2	22013
1008	IWB4892	BobWhite_rep_c50548_180	2A_2	22014
1009	IWB67334	Tdurum_contig11876_1375	2A_2	22014
1010	IWB29785	Excalibur_rep_c102039_1008	2A_2	22014
1011	IWB56552	RAC875_c3102_959	2A_2	22014
1012	IWB54782	RAC875_c19144_117	2A_2	22014
1013	IWB68431	Tdurum_contig15610_321	2A_2	22014
1014	IWB73926	Tdurum_contig94996_512	2A_2	22014
1015	IWB13166	CAP11_s9154_121	2A_2	22014
1016	IWB46006	Kukri_c49600_1890	2A_2	22014
1017	IWB71524	Tdurum_contig44383_273	2A_2	22014
1018	IWA2831	wsnp_Ex_c23720_32957892	2A_2	22014
1019	IWB34738	IAAV3570	2A_2	22014
1020	IWB7823	BS00031140_51	2A_2	22014
1021	IWB32157	GENE-0940_83	2A_2	22014
1022	IWB72898	Tdurum_contig62559_146	2A_2	22014
1023	IWA6991	wsnp_Ku_c38662_47257696	2A_2	22014
1024	IWB38398	Ku_c13599_707	2A_2	22014
1025	IWB51402	Ra_c20621_564	2A_2	22014
1026	IWA7837	wsnp_Ra_c30244_39523512	2A_2	22014
1027	IWB66224	Tdurum_contig10079_675	2A_2	22015
1028	IWB45197	Kukri_c4213_2363	2A_2	22015
1029	IWA309	wsnp_be498599A_Ta_2_2	2A_2	22015
1030	IWA895	wsnp_CAP11_rep_c8681_3747503	2A_2	22015
1031	IWB61328	RAC875_rep_c101788_71	2A_2	22015
1032	IWB3355	BobWhite_c44175_495	2A_2	22015
1033	IWB32168	GENE-0976_223	2A_2	22015
1034	IWB10685	BS00073720_51	2A_2	22017
1035	IWB32385	GENE-1326_350	2A_2	22018
1036	IWB67489	Tdurum_contig12179_270	2A_2	22018
1037	IWB67488	Tdurum_contig12179_239	2A_2	22019
1038	IWB8686	BS00056232_51	2A_2	22020
1039	IWB19750	Ex_c12563_1279	2A_2	22020
1040	IWB57229	RAC875_c37015_73	2A_2	22020
1041	IWB72435	Tdurum_contig55330_161	2A_2	22020
1042	IWA5188	wsnp_Ex_rep_c66270_64420584	2A_2	22020
1043	IWB56331	RAC875_c29377_521	2A_2	22020
1044	IWB62239	RAC875_rep_c113937_102	2A_2	22020
1045	IWB1498	BobWhite_c21469_255	2A_2	22020
1046	IWA2537	wsnp_Ex_c20445_29515644	2A_2	22020
1047	IWA5293	wsnp_Ex_rep_c66709_65042923	2A_2	22020
1048	IWB71241	Tdurum_contig42517_283	2A_2	22020
1049	IWA5219	wsnp_Ex_rep_c66377_64570189	2A_2	22020
1050	IWA4815	wsnp_Ex_c8587_14418021	2A_2	22020
1051	IWA1579	wsnp_Ex_c12068_19316125	2A_2	22020
1052	IWB71534	Tdurum_contig44687_464	2A_2	22020
1053	IWB52727	Ra_c8300_516	2A_2	22020
1054	IWB30726	Excalibur_rep_c66270_789	2A_2	22021
1055	IWB35615	IAAV99	2A_2	22021
1056	IWB73280	Tdurum_contig75565_1388	2A_2	22021
1057	IWA588	wsnp_BG608354A_Ta_2_1	2A_2	22021
1058	IWA6593	wsnp_Ku_c16371_25240695	2A_2	22021
1059	IWB13733	CAP7_c11156_108	2A_2	22021
1060	IWB38431	Ku_c14091_814	2A_2	22021
1061	IWB4635	BobWhite_c9626_246	2A_2	22021
1062	IWB57685	RAC875_c41194_218	2A_2	22022
1063	IWB39681	Ku_c59581_1412	2A_2	22022
1064	IWA5272	wsnp_Ex_rep_c66615_64916114	2A_2	22022
1065	IWA5744	wsnp_Ex_rep_c75827_73041653	2A_2	22022
1066	IWB51841	Ra_c32576_1027	2A_2	22022
1067	IWB34366	IAAV1361	2A_2	22022
1068	IWA7969	wsnp_Ra_c4850_8698731	2A_2	22022
1069	IWB61262	RAC875_c9898_1212	2A_2	22022
1070	IWB72158	Tdurum_contig5115_262	2A_2	22022
1071	IWB21103	Ex_c67187_805	2A_2	22022
1072	IWB22784	Excalibur_c16393_274	2A_2	22022
1073	IWB53389	RAC875_c11682_1624	2A_2	22022
1074	IWA5273	wsnp_Ex_rep_c66615_64916512	2A_2	22023
1075	IWB28433	Excalibur_c66185_353	2A_2	22023
1076	IWB73402	Tdurum_contig76960_213	2A_2	22023
1077	IWB32212	GENE-1057_41	2A_2	22029
1078	IWA1937	wsnp_Ex_c14760_22866930	2A_2	22029
1079	IWA7569	wsnp_Ra_c11564_18736249	2A_2	22031
1080	IWB57773	RAC875_c41731_321	2A_2	22032
1081	IWB57378	RAC875_c3814_437	2A_2	22032
1082	IWB73281	Tdurum_contig75565_1593	2A_2	22033
1083	IWB43067	Kukri_c2507_708	2A_2	22039
1084	IWB39037	Ku_c27939_333	2A_2	22042
1085	IWB2990	BobWhite_c38716_323	2A_2	22054
1086	IWB70669	Tdurum_contig41899_1035	2A_2	22196
1087	IWB55015	RAC875_c2054_191	2A_2	22202
1088	IWB53298	RAC875_c11272_443	2A_2	22402
1089	IWB34999	IAAV5270	2A_2	22814
1090	IWB30771	Excalibur_rep_c66700_743	2A_2	22856
1091	IWA7464	wsnp_Ku_rep_c69876_69364477	2A_2	22859
1092	IWA5302	wsnp_Ex_rep_c66800_65171198	2A_2	22859
1093	IWB5448	BobWhite_rep_c64242_111	2A_2	22859
1094	IWA5550	wsnp_Ex_rep_c68599_67447926	2A_2	22861
1095	IWA5549	wsnp_Ex_rep_c68599_67447880	2A_2	22864
1096	IWA5303	wsnp_Ex_rep_c66800_65171259	2A_2	22867
1097	IWA3368	wsnp_Ex_c31900_40635609	2A_2	22895
1098	IWA3653	wsnp_Ex_c3869_7028759	2A_2	24157
1099	IWB14023	CAP7_c3491_203	2A_2	24164
1100	IWB24520	Excalibur_c27023_134	2A_2	24173
1101	IWA3086	wsnp_Ex_c27023_36242252	2A_2	24231
1102	IWB71626	Tdurum_contig45661_684	2A_3	0
1103	IWB51958	Ra_c3750_270	2A_3	4.134
1104	IWB29650	Excalibur_c99029_69	2A_3	4.158
1105	IWB60040	RAC875_c66695_1376	2A_3	4.178
1106	IWB43349	Kukri_c2687_1407	2A_3	4.178
1107	IWB36028	IACX5800	2A_3	4.178
1108	IWA2370	wsnp_Ex_c19003_27913936	2A_3	4.178
1109	IWB51957	Ra_c3750_1082	2A_3	4.178
1110	IWB26296	Excalibur_c42110_210	2A_3	4.193
1111	IWB26297	Excalibur_c42110_66	2A_3	4.195
1112	IWB5861	BS00003663_51	2A_3	4.203
1113	IWB2430	BobWhite_c31163_694	2A_3	6.778
1114	IWB7065	BS00022409_51	2A_3	6.781
1115	IWB68092	Tdurum_contig13876_311	2A_3	7.16
1116	IWB61119	RAC875_c9523_328	2A_3	7.229
1117	IWB73747	Tdurum_contig8926_1118	2A_3	7.338
1118	IWB72933	Tdurum_contig63071_67	2A_3	7.419
1119	IWB58213	RAC875_c4609_1756	2A_3	7.462
1120	IWB36122	IACX6200	2A_3	7.569
1121	IWB41414	Kukri_c15615_254	2A_3	7.597
1122	IWB58851	RAC875_c52563_163	2A_3	8.501
1123	IWB30487	Excalibur_rep_c110586_1083	2A_3	8.944
1124	IWB73779	Tdurum_contig9212_182	2A_3	8.966
1125	IWB73782	Tdurum_contig9212_527	2A_3	8.966
1126	IWB73775	Tdurum_contig9212_1109	2A_3	8.966
1127	IWB28621	Excalibur_c72359_56	2A_3	8.981
1128	IWB73780	Tdurum_contig9212_230	2A_3	8.981
1129	IWB9798	BS00066409_51	2A_3	8.984
1130	IWB73777	Tdurum_contig9212_1287	2A_3	9.004
1131	IWB73778	Tdurum_contig9212_1404	2A_3	9.009
1132	IWB2904	BobWhite_c37402_482	2A_3	9.011
1133	IWB2905	BobWhite_c37402_506	2A_3	9.011
1134	IWB73783	Tdurum_contig9212_83	2A_3	9.011
1135	IWA5840	wsnp_JD_c13946_13810300	2A_3	9.011
1136	IWB7471	BS00023202_51	2A_3	9.02
1137	IWB73774	Tdurum_contig9212_1094	2A_3	9.028
1138	IWB73781	Tdurum_contig9212_392	2A_3	9.028
1139	IWB39075	Ku_c28953_422	2A_3	11.444
1140	IWB72840	Tdurum_contig61938_424	2A_3	12.018
1141	IWB72339	Tdurum_contig54056_501	2A_3	12.063
1142	IWA8036	wsnp_Ra_c6586_11477949	2A_3	12.07
1143	IWB66433	Tdurum_contig10287_329	2A_3	12.164
1144	IWB59980	RAC875_c6586_946	2A_3	12.24
1145	IWB54406	RAC875_c1706_1888	2A_3	12.254
1146	IWA2601	wsnp_Ex_c2137_4014287	2A_3	12.273
1147	IWA1917	wsnp_Ex_c14639_22695091	2A_3	13.239
1148	IWB41520	Kukri_c16094_289	2A_3	14.712
1149	IWB6807	BS00021937_51	2A_3	14.731
1150	IWB6016	BS00007689_51	2A_3	14.753
1151	IWB72125	Tdurum_contig50839_279	2A_3	14.76
1152	IWB72876	Tdurum_contig62210_229	2A_3	14.765
1153	IWB46049	Kukri_c50116_107	2A_3	15.044
1154	IWB8941	BS00062869_51	2A_3	15.118
1155	IWB68230	Tdurum_contig14482_1013	2A_3	15.167
1156	IWB38096	Ku_c10387_272	2A_3	15.214
1157	IWB12001	BS00097473_51	2A_3	15.278
1158	IWB72299	Tdurum_contig53038_684	2A_3	15.278
1159	IWB72260	Tdurum_contig52350_170	2A_3	15.278
1160	IWB74253	tplb0025l18_1788	2A_3	15.282
1161	IWB28221	Excalibur_c63622_125	2A_3	15.286
1162	IWB72116	Tdurum_contig50755_190	2A_3	15.286
1163	IWB4353	BobWhite_c7551_418	2A_3	15.286
1164	IWB75123	tplb0057b09_367	2A_3	15.286
1165	IWB71056	Tdurum_contig42282_10323	2A_3	15.29
1166	IWB71057	Tdurum_contig42282_11463	2A_3	15.291
1167	IWB57278	RAC875_c37413_569	2A_3	15.291
1168	IWB55863	RAC875_c259_1339	2A_3	15.291
1169	IWA319	wsnp_BE498892A_Ta_2_25	2A_3	15.292
1170	IWB73637	Tdurum_contig8350_243	2A_3	15.293
1171	IWB72264	Tdurum_contig52350_902	2A_3	15.293
1172	IWB34944	IAAV4880	2A_3	15.293
1173	IWB73638	Tdurum_contig8350_350	2A_3	15.293
1174	IWB68231	Tdurum_contig14482_1073	2A_3	15.293
1175	IWB6284	BS00010760_51	2A_3	15.293
1176	IWB72261	Tdurum_contig52350_296	2A_3	15.293
1177	IWB56077	RAC875_c27530_860	2A_3	15.294
1178	IWA6839	wsnp_Ku_c2838_5354231	2A_3	15.294
1179	IWB72117	Tdurum_contig50755_97	2A_3	15.294
1180	IWB57098	RAC875_c35688_382	2A_3	15.294
1181	IWB6431	BS00011539_51	2A_3	15.296
1182	IWB24986	Excalibur_c30571_95	2A_3	15.296
1183	IWB43152	Kukri_c25632_86	2A_3	15.299
1184	IWB47010	Kukri_c62704_192	2A_3	15.302
1185	IWB72113	Tdurum_contig50720_354	2A_3	15.303
1186	IWB34990	IAAV5232	2A_3	15.306
1187	IWB13196	CAP12_c1380_238	2A_3	15.306
1188	IWB28098	Excalibur_c62106_387	2A_3	15.306
1189	IWB45415	Kukri_c44231_1576	2A_3	15.306
1190	IWA1349	wsnp_Ex_c10555_17236072	2A_3	15.306
1191	IWB28928	Excalibur_c7971_712	2A_3	15.306
1192	IWB71962	Tdurum_contig49366_118	2A_3	15.306
1193	IWB72298	Tdurum_contig53038_1287	2A_3	15.306
1194	IWA6600	wsnp_Ku_c16547_25454123	2A_3	15.306
1195	IWB73785	Tdurum_contig9224_402	2A_3	15.306
1196	IWB11535	BS00087932_51	2A_3	15.307
1197	IWB74103	tplb0021g21_595	2A_3	15.307
1198	IWB23494	Excalibur_c20478_641	2A_3	15.312
1199	IWB42411	Kukri_c21008_657	2A_3	15.315
1200	IWB55326	RAC875_c22328_1356	2A_3	15.315
1201	IWB64898	RFL_Contig5122_974	2A_3	15.315
1202	IWB72500	Tdurum_contig56321_179	2A_3	15.315
1203	IWB72263	Tdurum_contig52350_636	2A_3	15.316
1204	IWB73042	Tdurum_contig66353_358	2A_3	15.317
1205	IWB49341	Kukri_rep_c108391_311	2A_3	15.318
1206	IWB6233	BS00010477_51	2A_3	15.322
1207	IWB73798	Tdurum_contig92425_3144	2A_3	15.322
1208	IWB72262	Tdurum_contig52350_588	2A_3	15.324
1209	IWB40515	Kukri_c11099_1198	2A_3	15.355
1210	IWB72300	Tdurum_contig53038_714	2A_3	15.358
1211	IWA4870	wsnp_Ex_c905_1748920	2A_3	15.385
1212	IWB51580	Ra_c2467_333	2A_3	15.389
1213	IWB66205	Tdurum_contig10048_207	2A_3	15.626
1214	IWB44629	Kukri_c36985_104	2A_3	15.785
1215	IWB72126	Tdurum_contig50839_593	2A_3	15.912
1216	IWB55313	RAC875_c22214_142	2A_3	15.912
1217	IWB41523	Kukri_c16094_799	2A_3	15.919
1218	IWB48997	Kukri_rep_c104451_213	2A_3	15.925
1219	IWB25650	Excalibur_c35919_107	2A_3	17.006
1220	IWB71816	Tdurum_contig47508_250	2A_3	17.073
1221	IWB7413	BS00023075_51	2A_3	17.073
1222	IWB73796	Tdurum_contig92425_224	2A_3	20.767
1223	IWB73790	Tdurum_contig92425_1324	2A_3	20.768
1224	IWB73799	Tdurum_contig92425_431	2A_3	20.768
1225	IWB32084	GENE-0762_808	2A_3	22.96
1226	IWB57117	RAC875_c35807_1110	2A_3	23.365
1227	IWB71583	Tdurum_contig45196_487	2A_3	23.375
1228	IWB7888	BS00032383_51	2A_3	23.378
1229	IWB39807	Ku_c68144_972	2A_3	23.519
1230	IWB1939	BobWhite_c25784_83	2A_3	23.587
1231	IWB54500	RAC875_c1757_1183	2A_3	23.842
1232	IWB6580	BS00012942_51	2A_3	23.853
1233	IWB71381	Tdurum_contig42937_1564	2A_3	23.854
1234	IWB75252	tplb0060e06_691	2A_3	24.951
1235	IWB11240	BS00082153_51	2A_3	25.017
1236	IWB70730	Tdurum_contig42013_538	2A_3	25.303
1237	IWB12183	BS00101944_51	2A_3	27.539
1238	IWB52585	Ra_c72517_981	2A_3	27.601
1239	IWB72749	Tdurum_contig60619_283	2A_3	27.602
1240	IWB62879	RAC875_rep_c72517_1215	2A_3	27.613
1241	IWB51340	Ra_c19002_569	2A_3	27.685
1242	IWB31830	GENE-0361_416	2A_3	27.708
1243	IWA5211	wsnp_Ex_rep_c66356_64538896	2A_3	27.739
1244	IWB55485	RAC875_c23324_1081	2A_3	27.748
1245	IWB7007	BS00022287_51	2A_3	27.805
1246	IWB31831	GENE-0361_486	2A_3	27.828
1247	IWB9640	BS00065823_51	2B_1	0
1248	IWB315	BobWhite_c12144_216	2B_1	0.047
1249	IWB67301	Tdurum_contig11802_583	2B_1	0.747
1250	IWB1386	BobWhite_c20346_138	2B_1	0.785
1251	IWB33207	GENE-3071_60	2B_1	0.838
1252	IWB7201	BS00022665_51	2B_1	3367
1253	IWB7669	BS00028028_51	2B_1	3369
1254	IWB57039	RAC875_c35090_398	2B_1	3386
1255	IWB26054	Excalibur_c39493_251	2B_1	3431
1256	IWB50555	Kukri_rep_c97239_133	2B_1	3467
1257	IWB22939	Excalibur_c17250_592	2B_1	3482
1258	IWB22941	Excalibur_c17250_751	2B_1	3485
1259	IWB59946	RAC875_c65386_72	2B_1	3512
1260	IWB59140	RAC875_c5577_1682	2B_1	4742
1261	IWB7407	BS00023068_51	2B_1	4749
1262	IWB21634	Excalibur_c10406_1949	2B_1	4755
1263	IWB21633	Excalibur_c10406_1805	2B_1	4758
1264	IWB32315	GENE-1230_189	2B_1	4761
1265	IWB32316	GENE-1230_19	2B_1	4761
1266	IWB25535	Excalibur_c34937_710	2B_1	4762
1267	IWB32317	GENE-1230_436	2B_1	4766
1268	IWB62754	RAC875_rep_c71112_400	2B_1	4768
1269	IWB47560	Kukri_c7339_1716	2B_1	4775
1270	IWB49736	Kukri_rep_c117487_334	2B_1	5015
1271	IWB43909	Kukri_c30847_344	2B_1	5081
1272	IWB45010	Kukri_c40204_617	2B_1	5147
1273	IWA7656	wsnp_Ra_c1660_3275687	2B_1	5147
1274	IWA3407	wsnp_Ex_c326_636368	2B_1	5256
1275	IWB57438	RAC875_c38665_247	2B_1	6030
1276	IWB8378	BS00044806_51	2B_1	10298
1277	IWB72156	Tdurum_contig51145_187	2B_1	10300
1278	IWB12133	BS00100466_51	2B_1	10303
1279	IWB45152	Kukri_c41556_619	2B_1	10314
1280	IWB50507	Kukri_rep_c92967_369	2B_1	10314
1281	IWB71947	Tdurum_contig49144_321	2B_1	10324
1282	IWB73884	Tdurum_contig93602_268	2B_1	10324
1283	IWB11421	BS00085748_51	2B_1	10324
1284	IWB42660	Kukri_c22513_1780	2B_1	10324
1285	IWB23029	Excalibur_c1787_1037	2B_1	10324
1286	IWB35524	IAAV8700	2B_1	10326
1287	IWB8328	BS00043055_51	2B_1	10329
1288	IWB6584	BS00013534_51	2B_1	10331
1289	IWB62546	RAC875_rep_c69222_996	2B_1	10331
1290	IWB42208	Kukri_c19815_969	2B_1	10331
1291	IWB73885	Tdurum_contig93602_338	2B_1	10332
1292	IWB41644	Kukri_c16758_443	2B_1	10336
1293	IWB72157	Tdurum_contig51145_476	2B_1	10336
1294	IWB28973	Excalibur_c8093_82	2B_1	10356
1295	IWB40895	Kukri_c12804_620	2B_1	10379
1296	IWB57923	RAC875_c4331_1627	2B_1	11067
1297	IWB23330	Excalibur_c19499_948	2B_1	11089
1298	IWB12617	BS00110996_51	2B_1	11150
1299	IWB46573	Kukri_c56081_307	2B_1	11156
1300	IWB71518	Tdurum_contig44328_448	2B_1	11159
1301	IWB24939	Excalibur_c30167_531	2B_1	11223
1302	IWB26388	Excalibur_c42928_135	2B_1	11230
1303	IWB71519	Tdurum_contig44328_68	2B_1	11230
1304	IWB57369	RAC875_c38003_164	2B_1	17871
1305	IWB75174	tplb0058j01_762	2B_1	18384
1306	IWB8390	BS00045163_51	2B_1	18475
1307	IWB30329	Excalibur_rep_c108189_683	2B_1	18480
1308	IWB10512	BS00070900_51	2B_1	18668
1309	IWB6204	BS00010318_51	2B_1	18675
1310	IWB6356	BS00011149_51	2B_1	19020
1311	IWB32592	GENE-1676_1048	2B_1	29094
1312	IWB69831	Tdurum_contig29563_257	2B_1	29198
1313	IWB32593	GENE-1676_57	2B_1	29243
1314	IWA8152	wsnp_Ra_rep_c117300_96881829	2B_1	29853
1315	IWA2274	wsnp_Ex_c1792_3381384	2B_1	29987
1316	IWB69600	Tdurum_contig28712_225	2B_1	30017
1317	IWB27612	Excalibur_c5592_178	2B_1	30017
1318	IWB26149	Excalibur_c40567_1893	2B_1	30116
1319	IWB36011	IACX5750	2B_1	30126
1320	IWB5847	BS00003613_51	2B_1	30149
1321	IWB3178	BobWhite_c41535_52	2B_2	-0.246
1322	IWB73253	Tdurum_contig7495_1029	2B_2	-0.076
1323	IWB72380	Tdurum_contig54704_176	2B_2	-0.064
1324	IWB72204	Tdurum_contig51706_157	2B_2	-0.027
1325	IWB71940	Tdurum_contig4899_1075	2B_2	-0.023
1326	IWB5138	BobWhite_rep_c56015_69	2B_2	-0.006
1327	IWB73254	Tdurum_contig7495_799	2B_2	0
1328	IWB70422	Tdurum_contig33297_207	2B_2	0
1329	IWB20711	Ex_c4349_594	2B_2	0
1330	IWB72183	Tdurum_contig51443_336	2B_2	0
1331	IWB72206	Tdurum_contig51706_895	2B_2	0.005
1332	IWB43273	Kukri_c26288_419	2B_2	0.141
1333	IWB4604	BobWhite_c9376_153	2B_2	0.575
1334	IWB59623	RAC875_c61801_262	2B_2	1860
1335	IWB30115	Excalibur_rep_c105343_349	2B_2	2064
1336	IWB67561	Tdurum_contig12336_489	2B_2	2139
1337	IWB72844	Tdurum_contig6194_985	2B_2	2150
1338	IWB54075	RAC875_c15229_108	2B_2	2153
1339	IWB72842	Tdurum_contig6194_412	2B_2	2164
1340	IWB29319	Excalibur_c9093_1469	2B_2	2167
1341	IWB21619	Excalibur_c10376_375	2B_2	2173
1342	IWB59624	RAC875_c61801_299	2B_2	2183
1343	IWB55935	RAC875_c26469_363	2B_2	2184
1344	IWB21618	Excalibur_c10376_313	2B_2	2189
1345	IWB29874	Excalibur_rep_c102844_573	2B_2	2206
1346	IWB43637	Kukri_c29074_303	2B_2	2259
1347	IWB72843	Tdurum_contig6194_931	2B_2	2262
1348	IWB56962	RAC875_c34516_70	2B_2	2289
1349	IWB3605	BobWhite_c47608_273	2B_2	2313
1350	IWB28342	Excalibur_c6502_397	2B_2	2316
1351	IWB3606	BobWhite_c47608_304	2B_2	2663
1352	IWB3418	BobWhite_c44986_217	2B_2	6865
1353	IWB13632	CAP12_rep_c5926_51	2B_2	7065
1354	IWB69852	Tdurum_contig29620_125	2B_2	7272
1355	IWB28589	Excalibur_c7136_823	2B_2	7272
1356	IWB73263	Tdurum_contig7526_301	2B_2	7273
1357	IWB73250	Tdurum_contig74936_264	2B_2	7273
1358	IWB69854	Tdurum_contig29620_285	2B_2	7274
1359	IWB36769	Jagger_c8098_88	2B_2	7274
1360	IWA6893	wsnp_Ku_c31_62657	2B_2	7275
1361	IWB68808	Tdurum_contig19415_329	2B_2	7275
1362	IWB73248	Tdurum_contig74936_133	2B_2	7275
1363	IWB68807	Tdurum_contig19415_271	2B_2	7275
1364	IWB41771	Kukri_c17483_568	2B_2	7278
1365	IWA6943	wsnp_Ku_c34759_44069854	2B_2	7279
1366	IWB45337	Kukri_c43403_346	2B_2	7280
1367	IWB73251	Tdurum_contig74936_387	2B_2	7280
1368	IWB69853	Tdurum_contig29620_207	2B_2	7281
1369	IWB72776	Tdurum_contig61293_131	2B_2	7286
1370	IWB74618	tplb0036o16_1626	2B_2	7286
1371	IWB13631	CAP12_rep_c5926_115	2B_2	7286
1372	IWB53045	RAC875_c104148_77	2B_2	7289
1373	IWB27354	Excalibur_c53027_302	2B_2	7289
1374	IWB24591	Excalibur_c27557_381	2B_2	7289
1375	IWB73249	Tdurum_contig74936_218	2B_2	7289
1376	IWB28588	Excalibur_c7136_799	2B_2	7289
1377	IWB45339	Kukri_c43403_594	2B_2	7289
1378	IWB43459	Kukri_c27574_725	2B_2	7289
1379	IWB66020	TA005827-0874	2B_2	7289
1380	IWA6739	wsnp_Ku_c23305_33210628	2B_2	7289
1381	IWA6740	wsnp_Ku_c23305_33210841	2B_2	7289
1382	IWB43682	Kukri_c29272_363	2B_2	7289
1383	IWB67029	Tdurum_contig11350_629	2B_2	7289
1384	IWB23422	Excalibur_c20058_339	2B_2	7289
1385	IWB60907	RAC875_c8780_441	2B_2	7289
1386	IWB29747	Excalibur_rep_c101660_546	2B_2	7289
1387	IWB73252	Tdurum_contig74936_456	2B_2	7289
1388	IWA8243	wsnp_RFL_Contig1380_498125	2B_2	7290
1389	IWB27355	Excalibur_c53027_323	2B_2	7294
1390	IWB71895	Tdurum_contig48451_434	2B_2	7299
1391	IWB71896	Tdurum_contig48451_735	2B_2	7299
1392	IWB68761	Tdurum_contig18901_188	2B_2	7299
1393	IWA4554	wsnp_Ex_c66052_64232430	2B_2	7339
1394	IWB36483	Jagger_c2273_166	2B_2	7430
1395	IWB63381	RAC875_rep_c99492_65	2B_2	8523
1396	IWB45402	Kukri_c44_1476	2B_2	8550
1397	IWB46988	Kukri_c62277_80	2B_2	8616
1398	IWB72351	Tdurum_contig54373_163	2B_2	8668
1399	IWB45403	Kukri_c44_1704	2B_2	8687
1400	IWB43195	Kukri_c25843_669	2B_2	8687
1401	IWB2150	BobWhite_c27887_69	2B_2	8687
1402	IWB72350	Tdurum_contig54373_1003	2B_2	8693
1403	IWB72352	Tdurum_contig54373_449	2B_2	8693
1404	IWB60107	RAC875_c6751_609	2B_2	8708
1405	IWB7072	BS00022422_51	2B_2	8713
1406	IWB46470	Kukri_c54975_287	2B_2	8816
1407	IWB60831	RAC875_c86069_65	2B_2	11494
1408	IWB60830	RAC875_c86069_517	2B_2	11564
1409	IWB7781	BS00030497_51	2B_2	11660
1410	IWB31001	Excalibur_rep_c68899_1400	2B_2	11677
1411	IWB36124	IACX6223	2B_2	12329
1412	IWB7346	BS00022966_51	2B_2	12475
1413	IWB47964	Kukri_c83574_636	2B_2	12477
1414	IWB57346	RAC875_c37837_889	2B_2	12899
1415	IWB72760	Tdurum_contig60978_352	2B_2	12942
1416	IWB2380	BobWhite_c30622_180	2B_2	12942
1417	IWB7481	BS00023221_51	2B_2	12943
1418	IWB63318	RAC875_rep_c93186_422	2B_2	13394
1419	IWB44618	Kukri_c36879_83	2B_2	13400
1420	IWB36550	Jagger_c36_213	2B_2	13400
1421	IWB10024	BS00067337_51	2B_2	13536
1422	IWB13691	CAP7_c1018_75	2B_2	13559
1423	IWB46777	Kukri_c5904_80	2B_2	13831
1424	IWB72914	Tdurum_contig62852_369	2B_2	13835
1425	IWB73126	Tdurum_contig68806_537	2B_2	13836
1426	IWA4135	wsnp_Ex_c5239_9272511	2B_2	13864
1427	IWB68550	Tdurum_contig1653_190	2B_2	13866
1428	IWB45999	Kukri_c49522_313	2B_2	13866
1429	IWB45998	Kukri_c49522_254	2B_2	13867
1430	IWB63877	RFL_Contig2231_1297	2B_2	13867
1431	IWB41315	Kukri_c15043_326	2B_2	13868
1432	IWB63879	RFL_Contig2231_346	2B_2	13868
1433	IWB55924	RAC875_c26415_350	2B_2	13868
1434	IWB47284	Kukri_c66123_88	2B_2	13868
1435	IWB73495	Tdurum_contig81323_291	2B_2	13868
1436	IWB40265	Kukri_c1016_1123	2B_2	13868
1437	IWB73125	Tdurum_contig68806_321	2B_2	13868
1438	IWB72915	Tdurum_contig62852_538	2B_2	13868
1439	IWB22995	Excalibur_c17633_111	2B_2	13868
1440	IWB12205	BS00103461_51	2B_2	13868
1441	IWB53367	RAC875_c11609_62	2B_2	13868
1442	IWB72913	Tdurum_contig62852_302	2B_2	13869
1443	IWB72916	Tdurum_contig62852_592	2B_2	13869
1444	IWB56798	RAC875_c3302_1411	2B_2	13869
1445	IWB73127	Tdurum_contig68806_677	2B_2	13872
1446	IWB73496	Tdurum_contig81323_527	2B_2	13876
1447	IWB11072	BS00079213_51	2B_2	13876
1448	IWB30853	Excalibur_rep_c67391_476	2B_2	13876
1449	IWB5684	BobWhite_s65298_124	2B_2	13958
1450	IWB12537	BS00110442_51	2B_2	13968
1451	IWB12514	BS00110319_51	2B_2	13968
1452	IWB73437	Tdurum_contig7800_228	2B_2	13968
1453	IWB45822	Kukri_c4790_154	2B_2	13968
1454	IWB73598	Tdurum_contig82821_324	2B_2	13969
1455	IWB10568	BS00071690_51	2B_2	13971
1456	IWB64716	RFL_Contig4542_1281	2B_2	13977
1457	IWB47379	Kukri_c67276_103	2B_2	13977
1458	IWB32327	GENE-1246_417	2B_2	13977
1459	IWB50438	Kukri_rep_c85389_715	2B_2	13977
1460	IWB24614	Excalibur_c27716_544	2B_2	13977
1461	IWB41087	Kukri_c13747_464	2B_2	13977
1462	IWB60422	RAC875_c76533_442	2B_2	13977
1463	IWB70370	Tdurum_contig32621_437	2B_2	13978
1464	IWB73543	Tdurum_contig81917_141	2B_2	13978
1465	IWB45825	Kukri_c4790_923	2B_2	13979
1466	IWA8381	wsnp_RFL_Contig2744_2471775	2B_2	14096
1467	IWB22043	Excalibur_c12135_100	2B_2	14217
1468	IWB59095	RAC875_c55059_202	2B_2	14243
1469	IWB45048	Kukri_c40637_223	2B_2	14266
1470	IWB24241	Excalibur_c2496_1141	2B_2	14276
1471	IWB48240	Kukri_c9102_84	2B_2	14564
1472	IWB38875	Ku_c2387_1855	2B_2	14979
1473	IWB42880	Kukri_c2387_2011	2B_2	14998
1474	IWB4951	BobWhite_rep_c51373_453	2B_2	15029
1475	IWB37019	JD_c14855_506	2B_2	15031
1476	IWB49035	Kukri_rep_c104810_341	2B_2	15032
1477	IWA7030	wsnp_Ku_c4042_7375890	2B_2	15032
1478	IWB60445	RAC875_c7699_393	2B_2	15034
1479	IWA5560	wsnp_Ex_rep_c68704_67559626	2B_2	15034
1480	IWB10430	BS00070001_51	2B_2	15037
1481	IWB56915	RAC875_c34191_102	2B_2	15042
1482	IWB53857	RAC875_c14076_287	2B_2	15042
1483	IWA7029	wsnp_Ku_c4042_7375053	2B_2	15054
1484	IWB39369	Ku_c4042_1178	2B_2	15121
1485	IWB32482	GENE-1430_599	2B_2	15136
1486	IWB34632	IAAV29	2B_2	15157
1487	IWA8046	wsnp_Ra_c67199_65253620	2B_2	15972
1488	IWA4531	wsnp_Ex_c6537_11338763	2B_2	15995
1489	IWA1114	wsnp_CAP7_rep_c12606_5316797	2B_2	16040
1490	IWA4532	wsnp_Ex_c6537_11339130	2B_2	16040
1491	IWB6607	BS00014923_51	2B_2	16057
1492	IWB58854	RAC875_c52566_644	2B_2	16122
1493	IWB34697	IAAV3305	2B_2	16281
1494	IWB41111	Kukri_c13884_74	2B_2	16417
1495	IWB22020	Excalibur_c12004_73	2B_2	17050
1496	IWB49017	Kukri_rep_c104676_265	2B_2	17055
1497	IWB73449	Tdurum_contig79134_450	2B_2	17065
1498	IWB27211	Excalibur_c5121_930	2B_2	17254
1499	IWB56098	RAC875_c27716_720	2B_2	18728
1500	IWB42866	Kukri_c23822_580	2B_2	19010
1501	IWB74034	Tdurum_contig98206_211	2B_2	19060
1502	IWB57431	RAC875_c38625_105	2B_2	21931
1503	IWB62466	RAC875_rep_c118376_304	2B_2	21959
1504	IWA897	wsnp_CAP11_rep_c8700_3756682	2B_2	21963
1505	IWB37206	JD_c2280_91	2B_2	21971
1506	IWB51420	Ra_c2110_805	2B_2	21971
1507	IWB55126	RAC875_c2110_117	2B_2	21971
1508	IWB9540	BS00065418_51	2B_2	21976
1509	IWA1010	wsnp_CAP12_rep_c4678_2134259	2B_2	21992
1510	IWB35283	IAAV6994	2B_2	22045
1511	IWB62427	RAC875_rep_c117665_115	2B_2	22278
1512	IWB23709	Excalibur_c21882_599	2B_2	22317
1513	IWA1763	wsnp_Ex_c13351_21042379	2B_2	22317
1514	IWB72906	Tdurum_contig62595_466	2B_2	22317
1515	IWA5147	wsnp_Ex_rep_c106004_90240692	2B_2	22317
1516	IWB63655	RFL_Contig1483_1765	2B_2	22317
1517	IWB4196	BobWhite_c662_148	2B_2	22317
1518	IWB73030	Tdurum_contig65756_350	2B_2	22317
1519	IWB35020	IAAV539	2B_2	22322
1520	IWB74064	Tdurum_contig99313_288	2B_2	22322
1521	IWB33109	GENE-2904_476	2B_2	22323
1522	IWB38081	Ku_c103035_323	2B_2	22323
1523	IWA3126	wsnp_Ex_c27867_37030045	2B_2	22330
1524	IWB74443	tplb0031k24_254	2B_2	22335
1525	IWB35295	IAAV7129	2B_2	22335
1526	IWB68715	Tdurum_contig18197_86	2B_2	22339
1527	IWB34871	IAAV4434	2B_2	22340
1528	IWA3127	wsnp_Ex_c27867_37030229	2B_2	22340
1529	IWA7661	wsnp_Ra_c16822_25566950	2B_2	22348
1530	IWB17890	D_GA8KES402HPK9H_258	2B_2	22358
1531	IWB73197	Tdurum_contig71387_65	2B_2	22362
1532	IWB73834	Tdurum_contig92963_204	2B_2	22375
1533	IWB73913	Tdurum_contig94521_738	2B_2	22375
1534	IWB29827	Excalibur_rep_c102397_253	2B_2	22377
1535	IWA6509	wsnp_Ku_c13905_22034406	2B_2	22396
1536	IWB22630	Excalibur_c15412_728	2B_2	22398
1537	IWB66885	Tdurum_contig10994_617	2B_2	22398
1538	IWB53255	RAC875_c111220_372	2B_2	22400
1539	IWB35158	IAAV6156	2B_2	22415
1540	IWB63570	RFL_Contig1139_817	2B_2	22490
1541	IWB11751	BS00092275_51	2B_2	23401
1542	IWB32260	GENE-1147_486	2B_2	23416
1543	IWB32258	GENE-1147_226	2B_2	23419
1544	IWB21988	Excalibur_c11863_289	2B_2	23419
1545	IWB53512	RAC875_c1226_652	2B_2	23424
1546	IWB11750	BS00092273_51	2B_2	23426
1547	IWA10	wsnp_BE399688B_Ta_2_1	2B_2	23426
1548	IWA4894	wsnp_Ex_c9248_15372536	2B_2	23434
1549	IWB19970	Ex_c16854_1307	2B_2	23536
1550	IWB63032	RAC875_rep_c74590_606	2B_2	23554
1551	IWA3924	wsnp_Ex_c45094_50985067	2B_2	23621
1552	IWB26631	Excalibur_c45094_602	2B_2	23621
1553	IWB30179	Excalibur_rep_c106124_239	2B_2	23655
1554	IWB32441	GENE-1389_59	2B_2	23655
1555	IWB42613	Kukri_c22200_1171	2B_2	23685
1556	IWB35747	IACX1412	2B_2	23836
1557	IWB40021	Ku_c7740_879	2B_2	24104
1558	IWB23783	Excalibur_c22285_762	2B_2	42257
1559	IWB31367	Excalibur_rep_c86787_98	2B_2	43340
1560	IWB72986	Tdurum_contig64416_441	2B_2	49616
1561	IWA3237	wsnp_Ex_c29445_38480890	2B_2	49622
1562	IWB47895	Kukri_c8177_718	2B_2	49876
1563	IWB72927	Tdurum_contig62998_380	2B_2	51659
1564	IWB6524	BS00012071_51	2B_3	0
1565	IWB47474	Kukri_c693_87	2B_3	0.007
1566	IWB38099	Ku_c10415_662	2B_3	0.009
1567	IWB10507	BS00070861_51	2B_3	0.01
1568	IWB71648	Tdurum_contig45838_263	2B_3	0.033
1569	IWB73198	Tdurum_contig7144_248	2B_3	0.033
1570	IWB73199	Tdurum_contig7144_602	2B_3	0.049
1571	IWB11563	BS00088489_51	2B_3	0.468
1572	IWB72410	Tdurum_contig54925_358	2B_3	0.468
1573	IWB72409	Tdurum_contig54925_291	2B_3	0.468
1574	IWB66390	Tdurum_contig10240_144	2B_3	0.471
1575	IWB64322	RFL_Contig337_1645	2B_3	0.48
1576	IWB72411	Tdurum_contig54925_415	2B_3	0.48
1577	IWB64321	RFL_Contig337_1432	2B_3	0.48
1578	IWB72407	Tdurum_contig54925_202	2B_3	0.48
1579	IWB32250	GENE-1125_32	2B_3	0.481
1580	IWB70862	Tdurum_contig42112_2432	2B_3	0.49
1581	IWB41739	Kukri_c17303_211	2B_3	0.505
1582	IWB73594	Tdurum_contig82770_296	2B_3	0.903
1583	IWB71681	Tdurum_contig46389_760	2B_3	0.929
1584	IWB32140	GENE-0910_153	2B_3	0.933
1585	IWB31994	GENE-0609_166	2B_3	0.933
1586	IWA2131	wsnp_Ex_c16425_24923837	2B_3	0.933
1587	IWB35071	IAAV5674	2B_3	0.933
1588	IWB41234	Kukri_c1460_1032	2B_3	0.933
1589	IWB12239	BS00105315_51	2B_3	0.933
1590	IWA2130	wsnp_Ex_c16425_24923685	2B_3	0.933
1591	IWB8295	BS00041922_51	2B_3	0.933
1592	IWB45046	Kukri_c40621_513	2B_3	0.942
1593	IWB20255	Ex_c24711_1153	2B_3	0.942
1594	IWB70548	Tdurum_contig35492_150	2B_3	2269
1595	IWA5789	wsnp_JD_c11975_12326445	2B_3	2276
1596	IWB70307	Tdurum_contig31911_195	2B_3	2276
1597	IWB62910	RAC875_rep_c72879_435	2B_3	2285
1598	IWB66493	Tdurum_contig10380_278	2B_3	3184
1599	IWA2261	wsnp_Ex_c17845_26604587	2B_3	3184
1600	IWB68993	Tdurum_contig23247_66	2B_3	3189
1601	IWB66494	Tdurum_contig10380_87	2B_3	3189
1602	IWB73241	Tdurum_contig74826_330	2B_3	3575
1603	IWB67609	Tdurum_contig12459_664	2B_3	3575
1604	IWB68982	Tdurum_contig22828_244	2B_3	3868
1605	IWB73669	Tdurum_contig84620_175	2B_3	3880
1606	IWB69070	Tdurum_contig25423_72	2B_3	3992
1607	IWA544	wsnp_BG274584B_Ta_2_3	2B_3	4733
1608	IWB309	BobWhite_c12134_1140	2B_3	4734
1609	IWA3935	wsnp_Ex_c4542_8154800	2B_3	4818
1610	IWB63291	RAC875_rep_c91134_949	2B_3	4821
1611	IWB32487	GENE-1444_162	2B_3	4823
1612	IWA543	wsnp_BG274584B_Ta_2_1	2B_3	4825
1613	IWB57521	RAC875_c3947_441	2B_3	4826
1614	IWA4948	wsnp_Ex_c9628_15927045	2B_3	4834
1615	IWB11045	BS00079013_51	2B_3	4834
1616	IWB43829	Kukri_c3024_1268	2B_3	4834
1617	IWB66389	Tdurum_contig10237_356	2B_3	4834
1618	IWA1389	wsnp_Ex_c10796_17575074	2B_3	4837
1619	IWB50803	Ra_c10607_524	2B_3	4837
1620	IWB65372	TA001281-1436	2B_3	5226
1621	IWB30332	Excalibur_rep_c108225_302	2B_3	5227
1622	IWB12045	BS00098739_51	2B_3	5602
1623	IWB1556	BobWhite_c22106_204	2B_3	5609
1624	IWB3891	BobWhite_c5543_492	2B_3	5610
1625	IWB64882	RFL_Contig5073_1003	2B_3	5610
1626	IWA4356	wsnp_Ex_c58274_59638635	2B_3	5611
1627	IWA4358	wsnp_Ex_c58274_59639258	2B_3	5616
1628	IWB53839	RAC875_c14039_299	2B_3	5618
1629	IWB73114	Tdurum_contig68666_570	2B_3	5639
1630	IWA4357	wsnp_Ex_c58274_59638884	2B_3	5656
1631	IWB72650	Tdurum_contig59522_262	2B_3	5656
1632	IWB44075	Kukri_c32241_1165	2B_3	5677
1633	IWB49572	Kukri_rep_c112754_101	2B_3	5679
1634	IWA3395	wsnp_Ex_c32493_41138957	2B_3	5679
1635	IWA2318	wsnp_Ex_c18503_27349536	2B_3	6029
1636	IWB72542	Tdurum_contig5691_596	2B_3	6036
1637	IWB72541	Tdurum_contig5691_526	2B_3	6062
1638	IWB63053	RAC875_rep_c75375_484	2B_3	6357
1639	IWB21660	Excalibur_c105074_293	2B_3	6364
1640	IWB21661	Excalibur_c105074_365	2B_3	6388
1641	IWB7131	BS00022518_51	2B_3	6388
1642	IWB11868	BS00094373_51	2B_3	6397
1643	IWB56314	RAC875_c29294_1281	2B_3	6410
1644	IWB65910	TA004957-0405	2B_3	6411
1645	IWB8768	BS00059115_51	2B_3	6758
1646	IWB56013	RAC875_c2697_551	2B_3	6840
1647	IWB73059	Tdurum_contig67342_342	2B_3	18866
1648	IWB1735	BobWhite_c2371_520	2B_3	19100
1649	IWB38318	Ku_c12447_2002	2B_3	19110
1650	IWB9462	BS00065136_51	2B_3	19112
1651	IWB6711	BS00021682_51	2B_3	19364
1652	IWB37344	JD_c3211_962	2B_3	19550
1653	IWA7996	wsnp_Ra_c54256_57628288	2B_3	19670
1654	IWB69372	Tdurum_contig27907_216	2B_3	21068
1655	IWA7652	wsnp_Ra_c16333_24961476	2B_3	21070
1656	IWB69373	Tdurum_contig27907_359	2B_3	21084
1657	IWB68952	Tdurum_contig21896_174	2B_3	21626
1658	IWB22762	Excalibur_c1625_1215	2B_3	21630
1659	IWB28961	Excalibur_c80601_278	2B_3	21980
1660	IWB28963	Excalibur_c80601_83	2B_3	21987
1661	IWB2943	BobWhite_c38001_528	2B_3	21997
1662	IWB9359	BS00064740_51	2B_3	22001
1663	IWB39560	Ku_c51309_212	2B_3	22007
1664	IWB6785	BS00021896_51	2B_3	22009
1665	IWB67251	Tdurum_contig11711_384	2B_3	22011
1666	IWA3176	wsnp_Ex_c28627_37743031	2B_3	22021
1667	IWA2873	wsnp_Ex_c24135_33382521	2B_3	22021
1668	IWB34664	IAAV3100	2B_3	22021
1669	IWB74201	tplb0024l03_910	2B_3	22021
1670	IWB36072	IACX5941	2B_3	22023
1671	IWB67760	Tdurum_contig12879_1273	2B_3	22033
1672	IWB67729	Tdurum_contig12761_230	2B_3	24037
1673	IWB60671	RAC875_c81984_707	2B_3	24601
1674	IWB71878	Tdurum_contig48260_249	2B_3	24601
1675	IWB67728	Tdurum_contig12761_125	2B_3	24601
1676	IWB70765	Tdurum_contig42046_1390	2B_3	24601
1677	IWB7207	BS00022674_51	2B_3	25692
1678	IWB68123	Tdurum_contig14007_916	2B_3	26908
1679	IWB49827	Kukri_rep_c68903_159	2B_3	26911
1680	IWB69431	Tdurum_contig28113_579	2B_3	26914
1681	IWA6155	wsnp_JD_c6872_7985864	2B_3	26919
1682	IWB69430	Tdurum_contig28113_390	2B_3	26919
1683	IWB49829	Kukri_rep_c68903_708	2B_3	26919
1684	IWB49828	Kukri_rep_c68903_301	2B_3	26941
1685	IWB22381	Excalibur_c14201_111	2B_3	27324
1686	IWB73567	Tdurum_contig82393_581	2B_3	27350
1687	IWB5957	BS00004224_51	2B_3	27375
1688	IWB25281	Excalibur_c32980_169	2B_3	27637
1689	IWB9514	BS00065327_51	2B_3	27672
1690	IWB9560	BS00065471_51	2B_3	27693
1691	IWB25313	Excalibur_c33221_681	2B_3	30761
1692	IWB73057	Tdurum_contig67254_504	2B_3	31004
1693	IWB516	BobWhite_c13525_262	2B_3	31231
1694	IWB46631	Kukri_c57014_168	2B_3	31281
1695	IWB4665	BobWhite_c9827_197	2B_3	31467
1696	IWB66266	Tdurum_contig10108_246	2B_4	-0.071
1697	IWB10162	BS00067828_51	2B_4	0
1698	IWB55504	RAC875_c23411_299	2B_4	1239
1699	IWB61201	RAC875_c97462_415	2B_4	1239
1700	IWB19170	D_GDRF1KQ01CLI2I_190	2B_4	1261
1701	IWB54597	RAC875_c18063_771	2B_4	24844
1702	IWB61988	RAC875_rep_c110690_104	2B_4	25341
1703	IWB67650	Tdurum_contig12556_686	2B_4	31794
1704	IWB55172	RAC875_c21358_62	2B_4	31794
1705	IWB69405	Tdurum_contig27996_171	2B_4	31854
1706	IWB45237	Kukri_c4235_764	2B_4	36008
1707	IWB5439	BobWhite_rep_c64068_241	2B_4	36723
1708	IWB30420	Excalibur_rep_c109577_191	2B_4	36758
1709	IWB63909	RFL_Contig2324_884	2B_4	43080
1710	IWA5093	wsnp_Ex_rep_c103381_88353000	2B_4	45857
1711	IWB429	BobWhite_c12911_788	2B_4	45947
1712	IWB58206	RAC875_c4602_886	2B_4	46077
1713	IWB21105	Ex_c67202_741	2B_4	46078
1714	IWB65625	TA002989-0535	2B_4	46078
1715	IWB12724	CAP11_c1820_244	2B_4	46078
1716	IWB428	BobWhite_c12911_649	2B_4	46081
1717	IWB32143	GENE-0918_159	2B_4	46081
1718	IWB56582	RAC875_c31214_58	2B_4	46082
1719	IWB8157	BS00039187_51	2B_4	46083
1720	IWB74780	tplb0043n06_1748	2B_4	46083
1721	IWB3073	BobWhite_c39769_102	2B_4	46085
1722	IWB60460	RAC875_c7735_338	2B_4	46086
1723	IWB36136	IACX6292	2B_4	46093
1724	IWB32256	GENE-1136_260	2B_4	46093
1725	IWB62498	RAC875_rep_c119322_54	2B_4	46095
1726	IWB36313	IACX8602	2B_4	46095
1727	IWB42438	Kukri_c21135_1071	2B_4	46098
1728	IWB5978	BS00004413_51	2B_4	46098
1729	IWB62757	RAC875_rep_c71149_1113	2B_4	46098
1730	IWB62759	RAC875_rep_c71149_1446	2B_4	46098
1731	IWB2227	BobWhite_c28685_381	2B_4	46278
1732	IWB48388	Kukri_c94792_127	2B_4	46490
1733	IWB66438	Tdurum_contig10295_374	2B_4	46534
1734	IWB65634	TA003022-2452	2B_4	46888
1735	IWB11987	BS00097147_51	2B_4	46991
1736	IWA6851	wsnp_Ku_c28820_38731047	2B_4	54283
1737	IWB64799	RFL_Contig4790_646	2B_4	56294
1738	IWB65874	TA004710-0394	2B_4	56305
1739	IWB44438	Kukri_c3540_567	3A_1	0
1740	IWB72098	Tdurum_contig50596_624	3A_1	0.01
1741	IWB73394	Tdurum_contig76679_307	3A_1	0.01
1742	IWB44401	Kukri_c35024_116	3A_1	0.015
1743	IWB72071	Tdurum_contig50376_375	3A_1	0.023
1744	IWB13817	CAP7_c1467_220	3A_1	0.024
1745	IWB1153	BobWhite_c18256_105	3A_1	0.036
1746	IWB75330	tplb0062k24_735	3A_1	0.045
1747	IWB60455	RAC875_c7727_1458	3A_1	0.045
1748	IWA4725	wsnp_Ex_c7780_13254349	3A_1	0.045
1749	IWB72100	Tdurum_contig50596_825	3A_1	0.045
1750	IWB1154	BobWhite_c18256_158	3A_1	0.045
1751	IWB45132	Kukri_c41361_186	3A_1	0.054
1752	IWB21797	Excalibur_c11079_101	3A_1	0.085
1753	IWB11852	BS00094057_51	3A_1	2773
1754	IWB67382	Tdurum_contig12008_1001	3A_1	2834
1755	IWB13253	CAP12_c1840_108	3A_1	2985
1756	IWB41434	Kukri_c1568_942	3A_1	2986
1757	IWB41433	Kukri_c1568_889	3A_1	3002
1758	IWB1838	BobWhite_c2453_340	3A_1	3045
1759	IWA5427	wsnp_Ex_rep_c67635_66291944	3A_1	3045
1760	IWA1269	wsnp_Ex_c10014_16476905	3A_1	3045
1761	IWA5430	wsnp_Ex_rep_c67635_66292689	3A_1	3045
1762	IWB20989	Ex_c60559_120	3A_1	3045
1763	IWB22161	Excalibur_c12875_1573	3A_1	3045
1764	IWB48588	Kukri_rep_c101018_395	3A_1	3045
1765	IWB65712	TA003589-0518	3A_1	3045
1766	IWB11362	BS00084368_51	3A_1	3047
1767	IWA7771	wsnp_Ra_c2339_4506620	3A_1	3047
1768	IWB27353	Excalibur_c53004_130	3A_1	3047
1769	IWB49843	Kukri_rep_c69028_347	3A_1	3047
1770	IWB7465	BS00023189_51	3A_1	3047
1771	IWB54335	RAC875_c1666_126	3A_1	3047
1772	IWA1270	wsnp_Ex_c10014_16477392	3A_1	3049
1773	IWA447	wsnp_BF293133A_Ta_2_2	3A_1	3049
1774	IWB49840	Kukri_rep_c69028_1398	3A_1	3050
1775	IWA5429	wsnp_Ex_rep_c67635_66292308	3A_1	3050
1776	IWB56971	RAC875_c34624_305	3A_1	3052
1777	IWB11361	BS00084348_51	3A_1	3052
1778	IWB3128	BobWhite_c4057_365	3A_1	3053
1779	IWB56878	RAC875_c33861_263	3A_1	3053
1780	IWB40592	Kukri_c11417_700	3A_1	3054
1781	IWB20002	Ex_c17993_470	3A_1	3055
1782	IWB10398	BS00069355_51	3A_1	3055
1783	IWB4691	BobWhite_c9992_862	3A_1	3055
1784	IWB22164	Excalibur_c12875_864	3A_1	3056
1785	IWB1637	BobWhite_c22778_271	3A_1	3056
1786	IWB1839	BobWhite_c2453_460	3A_1	3056
1787	IWB9752	BS00066230_51	3A_1	3057
1788	IWB2820	BobWhite_c36118_246	3A_1	3065
1789	IWB27973	Excalibur_c60530_113	3A_1	3065
1790	IWB58163	RAC875_c45621_398	3A_1	3071
1791	IWB4690	BobWhite_c9992_811	3A_1	3079
1792	IWB42852	Kukri_c23717_188	3A_1	3408
1793	IWB50475	Kukri_rep_c89183_282	3A_1	3417
1794	IWB29214	Excalibur_c878_1249	3A_1	3417
1795	IWB23358	Excalibur_c19658_82	3A_1	3417
1796	IWB60283	RAC875_c7060_67	3A_1	3417
1797	IWB75018	tplb0053a24_2232	3A_1	3429
1798	IWB74975	tplb0050o09_968	3A_1	3430
1799	IWB11224	BS00081981_51	3A_1	3755
1800	IWA5969	wsnp_JD_c2722_3653988	3A_2	0
1801	IWB72256	Tdurum_contig52302_649	3A_2	0.145
1802	IWB72257	Tdurum_contig52302_92	3A_2	0.195
1803	IWB28505	Excalibur_c6852_799	3A_2	28163
1804	IWA2048	wsnp_Ex_c15674_24004810	3A_2	29390
1805	IWA7086	wsnp_Ku_c4568_8243775	3A_2	29391
1806	IWB26833	Excalibur_c47078_512	3A_2	29394
1807	IWA2049	wsnp_Ex_c15674_24005648	3A_2	29398
1808	IWA2047	wsnp_Ex_c15674_24004513	3A_2	29398
1809	IWB45555	Kukri_c4568_1708	3A_2	29421
1810	IWB57244	RAC875_c37084_107	3A_2	30073
1811	IWB1419	BobWhite_c20673_447	3A_2	30086
1812	IWB8516	BS00048757_51	3A_2	30093
1813	IWB45729	Kukri_c47091_511	3A_2	30095
1814	IWB14561	CAP8_c1702_71	3A_2	30098
1815	IWB2275	BobWhite_c29419_116	3A_2	30100
1816	IWB58394	RAC875_c47976_291	3A_2	30101
1817	IWB47869	Kukri_c80974_619	3A_2	30108
1818	IWB9681	BS00065956_51	3A_2	30117
1819	IWB24651	Excalibur_c27972_320	3A_2	30137
1820	IWA950	wsnp_CAP12_c2692_1286812	3A_2	30139
1821	IWB25465	Excalibur_c34472_211	3A_2	31238
1822	IWB72721	Tdurum_contig60260_89	3A_2	31317
1823	IWB70096	Tdurum_contig30718_383	3A_2	31374
1824	IWB44089	Kukri_c32377_237	3A_2	31376
1825	IWB73771	Tdurum_contig91865_242	3A_2	32459
1826	IWB66127	TA015264-0958	3A_2	32526
1827	IWB28275	Excalibur_c64214_703	3A_2	36239
1828	IWB59373	RAC875_c584_303	3A_2	36336
1829	IWB71606	Tdurum_contig45380_92	3A_2	36337
1830	IWB69900	Tdurum_contig29847_479	3A_2	36338
1831	IWB21927	Excalibur_c11594_497	3A_2	36399
1832	IWB67571	Tdurum_contig12371_197	3A_2	36427
1833	IWB67570	Tdurum_contig12371_132	3A_2	36483
1834	IWB285	BobWhite_c11997_246	3A_2	36580
1835	IWB59845	RAC875_c64107_404	3A_2	36588
1836	IWB73247	Tdurum_contig74920_757	3A_2	36589
1837	IWB72638	Tdurum_contig59358_392	3A_2	36593
1838	IWB61907	RAC875_rep_c109701_76	3A_2	36600
1839	IWB72669	Tdurum_contig5961_2764	3A_2	36672
1840	IWB73640	Tdurum_contig83561_227	3A_2	44782
1841	IWB6837	BS00021981_51	3A_2	44991
1842	IWA4675	wsnp_Ex_c742_1458033	3A_2	45010
1843	IWB48828	Kukri_rep_c102953_304	3A_2	46075
1844	IWB61873	RAC875_rep_c109288_122	3A_2	48429
1845	IWB71480	Tdurum_contig44029_66	3A_2	48670
1846	IWB63578	RFL_Contig1170_1827	3A_2	48720
1847	IWB71478	Tdurum_contig44029_158	3A_2	48760
1848	IWB71477	Tdurum_contig44029_144	3A_2	48760
1849	IWB71479	Tdurum_contig44029_621	3A_2	48907
1850	IWB73757	Tdurum_contig9063_299	3A_2	50274
1851	IWB50038	Kukri_rep_c70575_722	3A_2	50598
1852	IWB9990	BS00067215_51	3A_2	50598
1853	IWB72544	Tdurum_contig56960_109	3A_2	52107
1854	IWB71974	Tdurum_contig49518_1002	3A_2	52867
1855	IWB46342	Kukri_c53477_310	3A_2	53188
1856	IWB73868	Tdurum_contig93364_355	3A_2	53188
1857	IWB72751	Tdurum_contig60631_336	3A_2	54248
1858	IWB67595	Tdurum_contig12430_156	3A_2	57786
1859	IWB72436	Tdurum_contig55335_316	3A_2	58011
1860	IWB9076	BS00063531_51	3A_2	59204
1861	IWB72484	Tdurum_contig5611_1064	3A_2	59349
1862	IWB68071	Tdurum_contig13734_1070	3A_2	59354
1863	IWB71365	Tdurum_contig42841_406	3A_2	59644
1864	IWB73242	Tdurum_contig74854_1439	3A_2	59646
1865	IWB73023	Tdurum_contig65502_90	3A_2	60026
1866	IWB72529	Tdurum_contig56748_632	3A_2	60664
1867	IWB2241	BobWhite_c28950_147	3A_2	61210
1868	IWB66838	Tdurum_contig10954_857	3A_2	61219
1869	IWB73154	Tdurum_contig697_73	3A_2	61219
1870	IWA5387	wsnp_Ex_rep_c67349_65914945	3A_2	61225
1871	IWB72895	Tdurum_contig62502_90	3A_2	61226
1872	IWB67279	Tdurum_contig11750_414	3A_2	61227
1873	IWB72601	Tdurum_contig57753_138	3A_2	61228
1874	IWB38036	Ku_c101132_412	3A_2	61228
1875	IWA2095	wsnp_Ex_c16079_24507688	3A_2	61228
1876	IWA7245	wsnp_Ku_c6772_11776285	3A_2	61228
1877	IWA1426	wsnp_Ex_c11048_17916681	3A_2	61228
1878	IWB39674	Ku_c59352_780	3A_2	61228
1879	IWB73661	Tdurum_contig84099_106	3A_2	61232
1880	IWB11609	BS00089400_51	3A_2	61232
1881	IWB8105	BS00037400_51	3A_2	61256
1882	IWB35498	IAAV8565	3A_2	61258
1883	IWA7928	wsnp_Ra_c42478_49433787	3A_2	61265
1884	IWB52830	Ra_c9536_594	3A_2	61266
1885	IWB55328	RAC875_c22333_504	3A_2	61375
1886	IWB70331	Tdurum_contig32166_186	3A_2	61449
1887	IWA4138	wsnp_Ex_c52423_56025523	3A_2	61521
1888	IWB73500	Tdurum_contig81377_125	3A_2	61539
1889	IWB19627	Ex_c105530_1213	3A_2	61554
1890	IWB52086	Ra_c43532_441	3A_2	61556
1891	IWB38470	Ku_c14910_389	3A_2	61559
1892	IWB71206	Tdurum_contig42496_1426	3A_2	62730
1893	IWA3498	wsnp_Ex_c3478_6369892	3A_2	66607
1894	IWB20753	Ex_c45438_377	3A_2	68061
1895	IWB29859	Excalibur_rep_c102727_407	3A_2	68088
1896	IWB35157	IAAV6152	3A_2	68088
1897	IWA4913	wsnp_Ex_c943_1808577	3A_2	72264
1898	IWA1422	wsnp_Ex_c11039_17902115	3A_2	72300
1899	IWA1922	wsnp_Ex_c14681_22747500	3A_2	72306
1900	IWB42984	Kukri_c2454_59	3A_2	72306
1901	IWB14495	CAP8_c1093_136	3A_2	72534
1902	IWA2156	wsnp_Ex_c16615_25147492	3A_2	72658
1903	IWB49444	Kukri_rep_c110312_376	3A_2	72672
1904	IWB49539	Kukri_rep_c112061_617	3A_2	72677
1905	IWA8590	wsnp_RFL_Contig4404_5157920	3A_2	72677
1906	IWA3156	wsnp_Ex_c28310_37444843	3A_2	72680
1907	IWB51117	Ra_c14565_1056	3A_2	72715
1908	IWB27964	Excalibur_c6040_762	3A_2	72800
1909	IWA5617	wsnp_Ex_rep_c69577_68526990	3A_2	72875
1910	IWA143	wsnp_BE443995B_Ta_2_2	3A_2	72882
1911	IWA5782	wsnp_JD_c11273_11770307	3A_2	72938
1912	IWA536	wsnp_BG263758A_Ta_1_1	3A_2	74337
1913	IWB72591	Tdurum_contig57693_581	3A_2	77324
1914	IWB5680	BobWhite_s65081_93	3A_2	77435
1915	IWB72935	Tdurum_contig63129_238	3A_2	77698
1916	IWB52769	Ra_c88203_468	3A_2	77701
1917	IWB52768	Ra_c88203_455	3A_2	77701
1918	IWB69157	Tdurum_contig25642_92	3A_2	78011
1919	IWB50912	Ra_c11263_2353	3A_2	78246
1920	IWB9725	BS00066129_51	3A_2	79101
1921	IWB75077	tplb0055d10_1024	3A_2	79186
1922	IWB72560	Tdurum_contig57139_318	3A_2	79186
1923	IWA5632	wsnp_Ex_rep_c69752_68711460	3A_2	79186
1924	IWA3836	wsnp_Ex_c42698_49211728	3A_2	79189
1925	IWB2704	BobWhite_c34548_96	3A_2	79189
1926	IWB20020	Ex_c18484_2048	3A_2	79199
1927	IWB3210	BobWhite_c42102_237	3A_2	79210
1928	IWA1019	wsnp_CAP12_rep_c8867_3720285	3A_2	79213
1929	IWB36660	Jagger_c5842_90	3A_2	79213
1930	IWA4917	wsnp_Ex_c9458_15679797	3A_2	79214
1931	IWA1713	wsnp_Ex_c12948_20511479	3A_2	79214
1932	IWA7355	wsnp_Ku_c9433_15811664	3A_2	79214
1933	IWA6170	wsnp_JD_c7441_8535047	3A_2	79214
1934	IWB57248	RAC875_c37118_595	3A_2	79214
1935	IWA4883	wsnp_Ex_c9145_15214903	3A_2	79214
1936	IWB50071	Kukri_rep_c70927_886	3A_2	79215
1937	IWB65798	TA004174-0504	3A_2	79215
1938	IWB35463	IAAV8351	3A_2	79215
1939	IWB70313	Tdurum_contig32006_134	3A_2	79215
1940	IWB65564	TA002508-0190	3A_2	79219
1941	IWB3645	BobWhite_c48254_364	3A_2	79222
1942	IWA3376	wsnp_Ex_c32003_40728918	3A_2	79321
1943	IWB58989	RAC875_c53864_310	3A_2	79323
1944	IWA8061	wsnp_Ra_c7280_12576178	3A_2	79325
1945	IWB189	BobWhite_c11225_941	3A_2	79328
1946	IWB14015	CAP7_c3367_68	3A_2	79328
1947	IWB50023	Kukri_rep_c70479_411	3A_2	79328
1948	IWA3929	wsnp_Ex_c45213_51068305	3A_2	79331
1949	IWA2751	wsnp_Ex_c22766_31972812	3A_2	79333
1950	IWB63064	RAC875_rep_c75768_245	3A_2	79333
1951	IWB72621	Tdurum_contig58326_467	3A_2	79333
1952	IWB72686	Tdurum_contig59782_1011	3A_2	79334
1953	IWB74968	tplb0050h15_1287	3A_2	79337
1954	IWB39059	Ku_c28597_514	3A_2	79338
1955	IWB72687	Tdurum_contig59782_86	3A_2	79340
1956	IWB72777	Tdurum_contig61299_55	3A_2	79342
1957	IWB74967	tplb0050h15_1007	3A_2	79347
1958	IWB60253	RAC875_c6932_1229	3A_2	79403
1959	IWB72075	Tdurum_contig50392_1355	3A_2	79409
1960	IWB73850	Tdurum_contig93128_249	3A_2	79600
1961	IWB38690	Ku_c19285_555	3A_2	79931
1962	IWB67654	Tdurum_contig12558_205	3A_2	79961
1963	IWB66939	Tdurum_contig11121_834	3A_2	85830
1964	IWB66938	Tdurum_contig11121_739	3A_2	85895
1965	IWB66940	Tdurum_contig11121_997	3A_2	85901
1966	IWB72035	Tdurum_contig49981_703	3A_2	88744
1967	IWA5650	wsnp_Ex_rep_c69864_68824236	3A_2	88746
1968	IWB63511	RAC875_s120038_124	3A_2	88749
1969	IWB70153	Tdurum_contig31037_205	3A_2	88756
1970	IWA5649	wsnp_Ex_rep_c69864_68823765	3A_2	88762
1971	IWA5651	wsnp_Ex_rep_c69864_68824319	3A_2	88764
1972	IWB59347	RAC875_c58159_521	3A_2	88768
1973	IWA1678	wsnp_Ex_c12750_20243224	3A_2	88768
1974	IWB36133	IACX6277	3A_2	88775
1975	IWB39901	Ku_c70534_1215	3A_2	88778
1976	IWA5284	wsnp_Ex_rep_c66685_65003087	3A_2	88782
1977	IWB5937	BS00003971_51	3A_2	88798
1978	IWB25350	Excalibur_c33545_134	3A_2	89630
1979	IWB50458	Kukri_rep_c87640_135	3A_2	90155
1980	IWB9177	BS00064039_51	3A_2	90223
1981	IWB35578	IAAV902	3A_2	90369
1982	IWB36252	IACX787	3A_2	90804
1983	IWB44737	Kukri_c37815_53	3A_2	91153
1984	IWB73205	Tdurum_contig71521_191	3A_2	91338
1985	IWB67254	Tdurum_contig11714_304	3A_2	91435
1986	IWB9778	BS00066319_51	3A_2	97880
1987	IWB67653	Tdurum_contig12557_1382	3A_2	97979
1988	IWB73345	Tdurum_contig76105_201	3A_2	98227
1989	IWB61883	RAC875_rep_c109433_782	3A_2	98269
1990	IWB73344	Tdurum_contig76105_124	3A_2	98959
1991	IWB70903	Tdurum_contig42150_3348	3A_2	103781
1992	IWB59654	RAC875_c62012_382	3A_2	103936
1993	IWB71942	Tdurum_contig49022_293	3A_2	104002
1994	IWA2348	wsnp_Ex_c18747_27625264	3A_2	104015
1995	IWB72458	Tdurum_contig55560_972	3A_2	104015
1996	IWA5657	wsnp_Ex_rep_c69919_68881108	3A_2	104015
1997	IWB70900	Tdurum_contig42150_2422	3A_2	104021
1998	IWB14389	CAP7_rep_c12940_130	3A_2	104055
[truncated: 3,446 more rows]
